# Supplementary material for: 3,4-Dimeth­oxy-4′-nitro-1,1′-biphen­yl
Source: Acta Crystallogr Sect E Struct Rep Online. 2012 Apr 4;68(Pt 5):o1292. doi: 10.1107/S1600536812013657 (PMC3344440; doi:10.1107/S1600536812013657)
Supplement: Supplementary file 1 [file e-68-o1292-sup1.cif]

##############################################################################
#                                                                            #
# This CIF contains the data in a paper accepted for publication in          #
# Acta Crystallographica Section E. It conforms to the requirements of       #
# Notes for Authors for Acta Crystallographica Section E, and has been       #
# peer reviewed under the auspices of the IUCr Commission on Journals.       #
#                                                                            #
# Full details of the Crystallographic Information File format               #
# are given in the paper "The Crystallographic Information File (CIF):       #
# a New Standard Archive File for Crystallography" by S. R. Hall, F. H.      #
# Allen and I. D. Brown [Acta Cryst. (1991), A47, 655-685].                  #
#                                                                            #
# The current version of the core CIF dictionary is obtainable from          #
# ftp://ftp.iucr.org/pub/cif_core.dic.                                       #
#                                                                            #
# Software is freely available for graphical display of the structure(s)     #
# in this CIF. For information consult the CIF software page                 #
# http://www.iucr.org/resources/cif/software.                                #
#                                                                            #
# This file may be used for bona fide research purposes within the           #
# scientific community so long as proper attribution is given to the journal # 
# article from which it was obtained.                                        #
#                                                                            #
##############################################################################
data_I
_audit_creation_method     SHELXL-97
_chemical_name_systematic
;
3,4-Dimethoxy-4'-nitro-1,1'-biphenyl
;
_chemical_name_common     ?
_chemical_formula_moiety     'C14 H13 N O4'
_chemical_formula_sum     'C14 H13 N O4'
_chemical_formula_iupac     'C14 H13 N O4'
_chemical_formula_weight     259.25
_chemical_melting_point     ?
_symmetry_cell_setting     monoclinic
_symmetry_space_group_name_H-M     'P 21/c'
_symmetry_space_group_name_Hall     '-P 2ybc'
loop_
    _symmetry_equiv_pos_as_xyz
    'x, y, z'
    '-x, y+1/2, -z+1/2'
    '-x, -y, -z'
    'x, -y-1/2, z-1/2'
_cell_length_a     16.2714(14)
_cell_length_b     7.6529(7)
_cell_length_c     20.2448(18)
_cell_angle_alpha     90.00
_cell_angle_beta     91.6910(10)
_cell_angle_gamma     90.00
_cell_volume     2519.9(4)
_cell_formula_units_Z     8
_cell_measurement_reflns_used     3878
_cell_measurement_theta_min     2.3390
_cell_measurement_theta_max     23.9632
_cell_measurement_temperature     295(2)
_exptl_crystal_description     block
_exptl_crystal_colour     colourless
_exptl_crystal_size_max     0.28
_exptl_crystal_size_mid     0.24
_exptl_crystal_size_min     0.22
_exptl_crystal_density_diffrn     1.367
_exptl_crystal_density_meas     ?
_exptl_crystal_density_method     'not measured'
_exptl_crystal_F_000     1088
_exptl_absorpt_coefficient_mu     0.101
_exptl_absorpt_correction_type     multi-scan
_exptl_absorpt_process_details     '(SADABS; Sheldrick, 1996)'
_exptl_absorpt_correction_T_min     0.9722
_exptl_absorpt_correction_T_max     0.9781
_exptl_special_details     ?
_diffrn_ambient_temperature     295(2)
_diffrn_radiation_type     MoK\a
_diffrn_radiation_wavelength     0.71073
_diffrn_radiation_source     'fine-focus sealed tube'
_diffrn_radiation_monochromator     graphite
_diffrn_measurement_device_type     'Bruker APEXII CCD detector'
_diffrn_measurement_method     'phi and omega scans'
_diffrn_detector_area_resol_mean     ?
_diffrn_reflns_number     15429
_diffrn_reflns_av_R_equivalents     0.0250
_diffrn_reflns_av_sigmaI/netI     0.0232
_diffrn_reflns_theta_min     2.34
_diffrn_reflns_theta_max     25.10
_diffrn_reflns_theta_full     25.10
_diffrn_measured_fraction_theta_max     0.981
_diffrn_measured_fraction_theta_full     0.981
_diffrn_reflns_limit_h_min     -19
_diffrn_reflns_limit_h_max     19
_diffrn_reflns_limit_k_min     -9
_diffrn_reflns_limit_k_max     8
_diffrn_reflns_limit_l_min     -24
_diffrn_reflns_limit_l_max     24
_diffrn_standards_number     ?
_diffrn_standards_interval_count     ?
_diffrn_standards_interval_time     ?
_diffrn_standards_decay_%     ?
_refine_special_details
;
Refinement of <i>F</i>^2^ against ALL reflections. The weighted <i>R</i>-factor
<i>wR</i> and goodness of fit <i>S</i> are based on <i>F</i>^2^, conventional
<i>R</i>-factors <i>R</i> are based on <i>F</i>, with <i>F</i> set to zero for
negative <i>F</i>^2^. The threshold expression of <i>F</i>^2^ >
\s(<i>F</i>^2^) is used only for calculating <i>R</i>-factors(gt) <i>etc</i>.
and is not relevant to the choice of reflections for refinement.
<i>R</i>-factors based on <i>F</i>^2^ are statistically about twice as large
as those based on <i>F</i>, and <i>R</i>- factors based on ALL data will be
even larger.
;
_reflns_number_total     4401
_reflns_number_gt     3201
_reflns_threshold_expression     I>2sigma(I)
_refine_ls_structure_factor_coef     Fsqd
_refine_ls_matrix_type     full
_refine_ls_R_factor_all     0.0572
_refine_ls_R_factor_gt     0.0377
_refine_ls_wR_factor_gt     0.0945
_refine_ls_wR_factor_ref     0.1035
_refine_ls_goodness_of_fit_ref     1.049
_refine_ls_restrained_S_all     1.050
_refine_ls_number_reflns     4401
_refine_ls_number_parameters     348
_refine_ls_number_restraints     1
_refine_ls_hydrogen_treatment     constr
_refine_ls_weighting_scheme     calc
_refine_ls_weighting_details
         'calc w=1/[\s^2^(Fo^2^)+(0.0500P)^2^+0.2279P] where P=(Fo^2^+2Fc^2^)/3'
_atom_sites_solution_hydrogens     geom
_atom_sites_solution_primary     direct
_atom_sites_solution_secondary     difmap
_refine_ls_shift/su_max     0.001
_refine_ls_shift/su_mean     0.000
_refine_diff_density_max     0.132
_refine_diff_density_min     -0.131
_refine_ls_extinction_method     'SHELXL97 (Sheldrick, 2008)'
_refine_ls_extinction_coef     0.0058(7)
_refine_ls_extinction_expression
                                  'Fc^*^=kFc[1+0.001xFc^2^\l^3^/sin(2\q)]^-1/4^'
loop_
    _atom_type_symbol
    _atom_type_description
    _atom_type_scat_dispersion_real
    _atom_type_scat_dispersion_imag
    _atom_type_scat_source
    'C' 'C' 0.0033 0.0016
                         'International Tables Vol C Tables 4.2.6.8 and 6.1.1.4'
    'H' 'H' 0.0000 0.0000
                         'International Tables Vol C Tables 4.2.6.8 and 6.1.1.4'
    'N' 'N' 0.0061 0.0033
                         'International Tables Vol C Tables 4.2.6.8 and 6.1.1.4'
    'O' 'O' 0.0106 0.0060
                         'International Tables Vol C Tables 4.2.6.8 and 6.1.1.4'
_computing_data_collection     'APEX2 (Bruker, 2004)'
_computing_cell_refinement     'SAINT (Bruker, 2004)'
_computing_data_reduction     'SAINT (Bruker, 2004)'
_computing_structure_solution     'SHELXS97 (Sheldrick, 2008)'
_computing_structure_refinement     'SHELXL97 (Sheldrick, 2008)'
_computing_molecular_graphics     'SHELXTL (Sheldrick, 2008)'
_computing_publication_material     'publCIF (Westrip, 2010)'
loop_
    _atom_site_type_symbol
    _atom_site_label
    _atom_site_fract_x
    _atom_site_fract_y
    _atom_site_fract_z
    _atom_site_U_iso_or_equiv
    _atom_site_adp_type
    _atom_site_calc_flag
    _atom_site_refinement_flags
    _atom_site_occupancy
    _atom_site_symmetry_multiplicity
    _atom_site_disorder_assembly
    _atom_site_disorder_group
    O O3 0.22448(7) 0.63104(14) 0.23783(5) 0.0571(3) Uani d . 1 1 . .
    O O4 0.27112(7) 0.37343(14) 0.31153(5) 0.0574(3) Uani d . 1 1 . .
    C C7 0.46025(9) 0.64220(19) 0.32340(7) 0.0426(4) Uani d . 1 1 . .
    N N2 0.54229(9) 0.36706(18) -0.07790(8) 0.0591(4) Uani d U 1 1 . .
    C C15 0.62073(9) 0.37383(19) -0.04093(8) 0.0472(4) Uani d . 1 1 . .
    O O8 1.05775(7) 0.44259(16) 0.18817(6) 0.0669(4) Uani d . 1 1 . .
    C C12 0.40531(9) 0.50427(19) 0.33426(7) 0.0435(4) Uani d . 1 1 . .
    H H12 0.4216 0.4118 0.3614 0.052 Uiso calc R 1 1 . .
    C C11 0.32767(9) 0.50402(19) 0.30529(7) 0.0427(4) Uani d . 1 1 . .
    C C19 0.69556(9) 0.3404(2) 0.06001(7) 0.0500(4) Uani d . 1 1 . .
    H H19 0.6968 0.3150 0.1050 0.060 Uiso calc R 1 1 . .
    C C21 0.84677(9) 0.3872(2) 0.06898(7) 0.0463(4) Uani d . 1 1 . .
    C C18 0.76892(9) 0.37979(19) 0.02932(7) 0.0448(4) Uani d . 1 1 . .
    C C5 0.56002(10) 0.5714(2) 0.41620(7) 0.0494(4) Uani d . 1 1 . .
    H H5 0.5166 0.5268 0.4399 0.059 Uiso calc R 1 1 . .
    C C22 0.90164(9) 0.5261(2) 0.06122(7) 0.0483(4) Uani d . 1 1 . .
    H H22 0.8909 0.6094 0.0287 0.058 Uiso calc R 1 1 . .
    C C8 0.43361(10) 0.7800(2) 0.28437(7) 0.0511(4) Uani d . 1 1 . .
    H H8 0.4688 0.8733 0.2771 0.061 Uiso calc R 1 1 . .
    O O7 1.02683(7) 0.67505(15) 0.09849(6) 0.0657(3) Uani d . 1 1 . .
    C C4 0.54441(9) 0.63894(18) 0.35348(7) 0.0435(4) Uani d . 1 1 . .
    N N1 0.78555(10) 0.6281(2) 0.43826(9) 0.0682(4) Uani d . 1 1 . .
    C C10 0.30184(9) 0.6445(2) 0.26520(7) 0.0455(4) Uani d . 1 1 . .
    C C26 0.86516(10) 0.2620(2) 0.11649(8) 0.0551(4) Uani d . 1 1 . .
    H H26 0.8296 0.1683 0.1219 0.066 Uiso calc R 1 1 . .
    O O6 0.48073(7) 0.31992(18) -0.04893(7) 0.0762(4) Uani d U 1 1 . .
    C C23 0.97134(9) 0.5411(2) 0.10119(7) 0.0488(4) Uani d . 1 1 . .
    C C1 0.70214(10) 0.6327(2) 0.40854(8) 0.0518(4) Uani d . 1 1 . .
    C C6 0.63842(10) 0.5688(2) 0.44434(8) 0.0551(4) Uani d . 1 1 . .
    H H6A 0.6478 0.5246 0.4867 0.066 Uiso calc R 1 1 . .
    C C2 0.68964(10) 0.7008(2) 0.34608(8) 0.0551(4) Uani d . 1 1 . .
    H H2 0.7335 0.7436 0.3225 0.066 Uiso calc R 1 1 . .
    C C16 0.69146(10) 0.4127(2) -0.07351(8) 0.0532(4) Uani d . 1 1 . .
    H H16 0.6896 0.4359 -0.1186 0.064 Uiso calc R 1 1 . .
    C C24 0.98862(9) 0.4140(2) 0.14981(8) 0.0519(4) Uani d . 1 1 . .
    C C20 0.62188(10) 0.3381(2) 0.02565(8) 0.0513(4) Uani d . 1 1 . .
    H H20 0.5734 0.3128 0.0469 0.062 Uiso calc R 1 1 . .
    C C9 0.35498(10) 0.7815(2) 0.25574(7) 0.0522(4) Uani d . 1 1 . .
    H H9 0.3381 0.8760 0.2299 0.063 Uiso calc R 1 1 . .
    C C3 0.61105(10) 0.7044(2) 0.31925(8) 0.0515(4) Uani d . 1 1 . .
    H H3 0.6020 0.7516 0.2773 0.062 Uiso calc R 1 1 . .
    C C17 0.76529(10) 0.4165(2) -0.03812(7) 0.0525(4) Uani d . 1 1 . .
    H H17 0.8133 0.4440 -0.0596 0.063 Uiso calc R 1 1 . .
    O O5 0.54103(9) 0.4053(2) -0.13626(7) 0.0922(5) Uani d . 1 1 . .
    O O2 0.79437(9) 0.5829(2) 0.49556(8) 0.0999(5) Uani d . 1 1 . .
    C C25 0.93586(10) 0.2746(2) 0.15612(8) 0.0579(4) Uani d . 1 1 . .
    H H25 0.9478 0.1881 0.1872 0.069 Uiso calc R 1 1 . .
    C C13 0.19155(11) 0.7810(2) 0.20433(9) 0.0650(5) Uani d . 1 1 . .
    H H13A 0.1897 0.8775 0.2346 0.097 Uiso calc R 1 1 . .
    H H13B 0.1370 0.7556 0.1877 0.097 Uiso calc R 1 1 . .
    H H13C 0.2259 0.8108 0.1682 0.097 Uiso calc R 1 1 . .
    C C14 0.29085(11) 0.2330(2) 0.35539(9) 0.0687(5) Uani d . 1 1 . .
    H H14A 0.3397 0.1754 0.3412 0.103 Uiso calc R 1 1 . .
    H H14B 0.2461 0.1511 0.3552 0.103 Uiso calc R 1 1 . .
    H H14C 0.3000 0.2778 0.3993 0.103 Uiso calc R 1 1 . .
    O O1 0.84249(9) 0.6716(2) 0.40461(9) 0.1068(6) Uani d . 1 1 . .
    C C27 1.00852(12) 0.8142(2) 0.05341(10) 0.0764(6) Uani d . 1 1 . .
    H H27A 1.0046 0.7688 0.0092 0.115 Uiso calc R 1 1 . .
    H H27B 1.0515 0.9000 0.0563 0.115 Uiso calc R 1 1 . .
    H H27C 0.9572 0.8671 0.0644 0.115 Uiso calc R 1 1 . .
    C C28 1.07699(12) 0.3182(3) 0.23870(9) 0.0782(6) Uani d . 1 1 . .
    H H28A 1.0325 0.3122 0.2688 0.117 Uiso calc R 1 1 . .
    H H28B 1.1264 0.3532 0.2623 0.117 Uiso calc R 1 1 . .
    H H28C 1.0850 0.2055 0.2191 0.117 Uiso calc R 1 1 . .
loop_
    _atom_site_aniso_label
    _atom_site_aniso_U_11
    _atom_site_aniso_U_22
    _atom_site_aniso_U_33
    _atom_site_aniso_U_12
    _atom_site_aniso_U_13
    _atom_site_aniso_U_23
    O3 0.0494(7) 0.0586(7) 0.0624(7) -0.0024(5) -0.0154(5) 0.0107(5)
    O4 0.0507(7) 0.0524(7) 0.0685(7) -0.0100(5) -0.0097(5) 0.0158(5)
    C7 0.0435(9) 0.0446(9) 0.0396(8) 0.0001(7) -0.0006(6) -0.0010(6)
    N2 0.0560(9) 0.0477(9) 0.0725(10) 0.0013(7) -0.0162(7) -0.0033(7)
    C15 0.0448(9) 0.0403(9) 0.0560(9) -0.0006(7) -0.0089(7) -0.0033(7)
    O8 0.0516(7) 0.0705(8) 0.0772(8) -0.0084(6) -0.0228(6) 0.0150(6)
    C12 0.0463(9) 0.0415(9) 0.0426(8) 0.0017(7) -0.0024(7) 0.0031(6)
    C11 0.0432(9) 0.0425(9) 0.0423(8) -0.0033(7) -0.0002(6) -0.0006(6)
    C19 0.0486(10) 0.0551(10) 0.0461(8) -0.0081(8) -0.0011(7) -0.0007(7)
    C21 0.0414(9) 0.0483(10) 0.0493(9) -0.0022(7) -0.0006(7) -0.0012(7)
    C18 0.0436(9) 0.0405(9) 0.0502(9) -0.0035(7) -0.0016(7) -0.0034(7)
    C5 0.0462(9) 0.0523(10) 0.0496(9) -0.0051(7) -0.0016(7) 0.0054(7)
    C22 0.0430(9) 0.0499(10) 0.0517(9) -0.0015(7) -0.0019(7) 0.0047(7)
    C8 0.0527(10) 0.0487(10) 0.0516(9) -0.0075(8) -0.0047(7) 0.0076(7)
    O7 0.0504(7) 0.0627(8) 0.0830(8) -0.0178(6) -0.0166(6) 0.0186(6)
    C4 0.0456(9) 0.0389(9) 0.0460(8) 0.0002(7) 0.0003(7) -0.0022(6)
    N1 0.0514(10) 0.0587(10) 0.0934(12) 0.0013(8) -0.0146(9) -0.0039(8)
    C10 0.0435(9) 0.0501(10) 0.0424(8) 0.0009(7) -0.0054(7) -0.0001(7)
    C26 0.0484(10) 0.0533(11) 0.0632(10) -0.0087(8) -0.0033(8) 0.0056(8)
    O6 0.0476(7) 0.0842(10) 0.0961(10) -0.0051(6) -0.0101(6) -0.0093(7)
    C23 0.0391(9) 0.0491(10) 0.0582(9) -0.0053(7) -0.0010(7) 0.0010(7)
    C1 0.0425(9) 0.0426(9) 0.0698(11) 0.0013(7) -0.0076(8) -0.0072(8)
    C6 0.0570(11) 0.0499(10) 0.0575(10) -0.0012(8) -0.0116(8) 0.0039(8)
    C2 0.0462(10) 0.0527(10) 0.0667(11) -0.0029(8) 0.0064(8) -0.0004(8)
    C16 0.0598(11) 0.0509(10) 0.0486(9) -0.0040(8) -0.0051(8) 0.0041(7)
    C24 0.0410(9) 0.0563(10) 0.0579(10) -0.0006(8) -0.0062(7) 0.0037(8)
    C20 0.0432(9) 0.0510(10) 0.0598(10) -0.0082(7) 0.0012(7) -0.0054(8)
    C9 0.0558(10) 0.0487(10) 0.0514(9) -0.0024(8) -0.0086(8) 0.0114(7)
    C3 0.0512(10) 0.0537(10) 0.0495(9) -0.0013(8) 0.0023(7) 0.0029(7)
    C17 0.0487(10) 0.0553(10) 0.0535(9) -0.0068(8) 0.0019(7) 0.0019(7)
    O5 0.0848(10) 0.1121(12) 0.0778(9) -0.0064(9) -0.0319(8) 0.0203(9)
    O2 0.0747(10) 0.1221(13) 0.1007(12) -0.0039(9) -0.0361(9) 0.0143(10)
    C25 0.0542(11) 0.0555(11) 0.0633(10) -0.0028(8) -0.0086(8) 0.0128(8)
    C13 0.0570(11) 0.0665(12) 0.0703(11) 0.0061(9) -0.0153(9) 0.0138(9)
    C14 0.0677(12) 0.0608(12) 0.0773(12) -0.0131(9) -0.0041(10) 0.0217(9)
    O1 0.0442(8) 0.1423(15) 0.1336(14) -0.0050(9) -0.0012(9) 0.0187(11)
    C27 0.0659(13) 0.0623(13) 0.1000(15) -0.0166(10) -0.0141(11) 0.0240(11)
    C28 0.0622(12) 0.0906(15) 0.0804(13) -0.0033(11) -0.0239(10) 0.0238(11)
_geom_special_details
;
All e.s.d.'s (except the e.s.d. in the dihedral angle between two l.s. planes)
are estimated using the full covariance matrix. The cell e.s.d.'s are taken
into account individually in the estimation of e.s.d.'s in distances, angles
and torsion angles; correlations between e.s.d.'s in cell parameters are only
used when they are defined by crystal symmetry. An approximate (isotropic)
treatment of cell e.s.d.'s is used for estimating e.s.d.'s involving l.s.
planes.
;
loop_
    _geom_bond_atom_site_label_1
    _geom_bond_atom_site_label_2
    _geom_bond_site_symmetry_2
    _geom_bond_distance
    _geom_bond_publ_flag
    O3 C10 . 1.3640(17) ?
    O3 C13 . 1.4295(19) ?
    O4 C11 . 1.3668(17) ?
    O4 C14 . 1.4248(19) ?
    C7 C8 . 1.380(2) ?
    C7 C12 . 1.405(2) ?
    C7 C4 . 1.482(2) ?
    N2 O5 . 1.2167(18) ?
    N2 O6 . 1.2297(18) ?
    N2 C15 . 1.461(2) ?
    C15 C20 . 1.375(2) ?
    C15 C16 . 1.376(2) ?
    O8 C24 . 1.3655(18) ?
    O8 C28 . 1.425(2) ?
    C12 C11 . 1.3770(19) ?
    C12 H12 . 0.9300 ?
    C11 C10 . 1.404(2) ?
    C19 C20 . 1.368(2) ?
    C19 C18 . 1.395(2) ?
    C19 H19 . 0.9300 ?
    C21 C26 . 1.384(2) ?
    C21 C22 . 1.400(2) ?
    C21 C18 . 1.481(2) ?
    C18 C17 . 1.394(2) ?
    C5 C6 . 1.382(2) ?
    C5 C4 . 1.387(2) ?
    C5 H5 . 0.9300 ?
    C22 C23 . 1.378(2) ?
    C22 H22 . 0.9300 ?
    C8 C9 . 1.389(2) ?
    C8 H8 . 0.9300 ?
    O7 C23 . 1.3681(18) ?
    O7 C27 . 1.428(2) ?
    C4 C3 . 1.397(2) ?
    N1 O1 . 1.213(2) ?
    N1 O2 . 1.215(2) ?
    N1 C1 . 1.469(2) ?
    C10 C9 . 1.376(2) ?
    C26 C25 . 1.386(2) ?
    C26 H26 . 0.9300 ?
    C23 C24 . 1.406(2) ?
    C1 C6 . 1.373(2) ?
    C1 C2 . 1.377(2) ?
    C6 H6A . 0.9300 ?
    C2 C3 . 1.375(2) ?
    C2 H2 . 0.9300 ?
    C16 C17 . 1.381(2) ?
    C16 H16 . 0.9300 ?
    C24 C25 . 1.378(2) ?
    C20 H20 . 0.9300 ?
    C9 H9 . 0.9300 ?
    C3 H3 . 0.9300 ?
    C17 H17 . 0.9300 ?
    C25 H25 . 0.9300 ?
    C13 H13A . 0.9600 ?
    C13 H13B . 0.9600 ?
    C13 H13C . 0.9600 ?
    C14 H14A . 0.9600 ?
    C14 H14B . 0.9600 ?
    C14 H14C . 0.9600 ?
    C27 H27A . 0.9600 ?
    C27 H27B . 0.9600 ?
    C27 H27C . 0.9600 ?
    C28 H28A . 0.9600 ?
    C28 H28B . 0.9600 ?
    C28 H28C . 0.9600 ?
loop_
    _geom_angle_atom_site_label_1
    _geom_angle_atom_site_label_2
    _geom_angle_atom_site_label_3
    _geom_angle_site_symmetry_1
    _geom_angle_site_symmetry_3
    _geom_angle
    _geom_angle_publ_flag
    C10 O3 C13 . . 117.44(12) ?
    C11 O4 C14 . . 118.00(12) ?
    C8 C7 C12 . . 118.24(14) ?
    C8 C7 C4 . . 121.26(14) ?
    C12 C7 C4 . . 120.50(13) ?
    O5 N2 O6 . . 122.89(15) ?
    O5 N2 C15 . . 118.57(15) ?
    O6 N2 C15 . . 118.52(15) ?
    C20 C15 C16 . . 121.71(14) ?
    C20 C15 N2 . . 118.78(14) ?
    C16 C15 N2 . . 119.50(14) ?
    C24 O8 C28 . . 117.46(13) ?
    C11 C12 C7 . . 120.96(13) ?
    C11 C12 H12 . . 119.5 ?
    C7 C12 H12 . . 119.5 ?
    O4 C11 C12 . . 124.98(13) ?
    O4 C11 C10 . . 114.99(13) ?
    C12 C11 C10 . . 120.03(13) ?
    C20 C19 C18 . . 121.65(14) ?
    C20 C19 H19 . . 119.2 ?
    C18 C19 H19 . . 119.2 ?
    C26 C21 C22 . . 118.55(14) ?
    C26 C21 C18 . . 120.96(14) ?
    C22 C21 C18 . . 120.43(14) ?
    C17 C18 C19 . . 117.91(14) ?
    C17 C18 C21 . . 122.30(14) ?
    C19 C18 C21 . . 119.76(13) ?
    C6 C5 C4 . . 121.64(15) ?
    C6 C5 H5 . . 119.2 ?
    C4 C5 H5 . . 119.2 ?
    C23 C22 C21 . . 120.93(14) ?
    C23 C22 H22 . . 119.5 ?
    C21 C22 H22 . . 119.5 ?
    C7 C8 C9 . . 121.01(15) ?
    C7 C8 H8 . . 119.5 ?
    C9 C8 H8 . . 119.5 ?
    C23 O7 C27 . . 117.30(12) ?
    C5 C4 C3 . . 117.64(14) ?
    C5 C4 C7 . . 121.61(13) ?
    C3 C4 C7 . . 120.75(13) ?
    O1 N1 O2 . . 122.95(17) ?
    O1 N1 C1 . . 118.37(17) ?
    O2 N1 C1 . . 118.67(17) ?
    O3 C10 C9 . . 125.24(14) ?
    O3 C10 C11 . . 115.73(13) ?
    C9 C10 C11 . . 119.03(14) ?
    C21 C26 C25 . . 120.87(15) ?
    C21 C26 H26 . . 119.6 ?
    C25 C26 H26 . . 119.6 ?
    O7 C23 C22 . . 124.86(14) ?
    O7 C23 C24 . . 115.32(13) ?
    C22 C23 C24 . . 119.81(14) ?
    C6 C1 C2 . . 121.76(15) ?
    C6 C1 N1 . . 118.57(16) ?
    C2 C1 N1 . . 119.67(16) ?
    C1 C6 C5 . . 118.66(15) ?
    C1 C6 H6A . . 120.7 ?
    C5 C6 H6A . . 120.7 ?
    C3 C2 C1 . . 118.73(15) ?
    C3 C2 H2 . . 120.6 ?
    C1 C2 H2 . . 120.6 ?
    C15 C16 C17 . . 118.90(14) ?
    C15 C16 H16 . . 120.6 ?
    C17 C16 H16 . . 120.6 ?
    O8 C24 C25 . . 125.20(14) ?
    O8 C24 C23 . . 115.57(14) ?
    C25 C24 C23 . . 119.23(14) ?
    C19 C20 C15 . . 118.83(15) ?
    C19 C20 H20 . . 120.6 ?
    C15 C20 H20 . . 120.6 ?
    C10 C9 C8 . . 120.71(14) ?
    C10 C9 H9 . . 119.6 ?
    C8 C9 H9 . . 119.6 ?
    C2 C3 C4 . . 121.56(15) ?
    C2 C3 H3 . . 119.2 ?
    C4 C3 H3 . . 119.2 ?
    C16 C17 C18 . . 121.00(15) ?
    C16 C17 H17 . . 119.5 ?
    C18 C17 H17 . . 119.5 ?
    C24 C25 C26 . . 120.57(15) ?
    C24 C25 H25 . . 119.7 ?
    C26 C25 H25 . . 119.7 ?
    O3 C13 H13A . . 109.5 ?
    O3 C13 H13B . . 109.5 ?
    H13A C13 H13B . . 109.5 ?
    O3 C13 H13C . . 109.5 ?
    H13A C13 H13C . . 109.5 ?
    H13B C13 H13C . . 109.5 ?
    O4 C14 H14A . . 109.5 ?
    O4 C14 H14B . . 109.5 ?
    H14A C14 H14B . . 109.5 ?
    O4 C14 H14C . . 109.5 ?
    H14A C14 H14C . . 109.5 ?
    H14B C14 H14C . . 109.5 ?
    O7 C27 H27A . . 109.5 ?
    O7 C27 H27B . . 109.5 ?
    H27A C27 H27B . . 109.5 ?
    O7 C27 H27C . . 109.5 ?
    H27A C27 H27C . . 109.5 ?
    H27B C27 H27C . . 109.5 ?
    O8 C28 H28A . . 109.5 ?
    O8 C28 H28B . . 109.5 ?
    H28A C28 H28B . . 109.5 ?
    O8 C28 H28C . . 109.5 ?
    H28A C28 H28C . . 109.5 ?
    H28B C28 H28C . . 109.5 ?
loop_
    _geom_torsion_atom_site_label_1
    _geom_torsion_atom_site_label_2
    _geom_torsion_atom_site_label_3
    _geom_torsion_atom_site_label_4
    _geom_torsion_site_symmetry_1
    _geom_torsion_site_symmetry_2
    _geom_torsion_site_symmetry_3
    _geom_torsion_site_symmetry_4
    _geom_torsion
    _geom_torsion_publ_flag
    O5 N2 C15 C20 . . . . 177.20(15) ?
    O6 N2 C15 C20 . . . . -4.1(2) ?
    O5 N2 C15 C16 . . . . -3.9(2) ?
    O6 N2 C15 C16 . . . . 174.84(15) ?
    C8 C7 C12 C11 . . . . 1.8(2) ?
    C4 C7 C12 C11 . . . . -178.45(13) ?
    C14 O4 C11 C12 . . . . 5.3(2) ?
    C14 O4 C11 C10 . . . . -175.43(14) ?
    C7 C12 C11 O4 . . . . 178.05(13) ?
    C7 C12 C11 C10 . . . . -1.2(2) ?
    C20 C19 C18 C17 . . . . -0.3(2) ?
    C20 C19 C18 C21 . . . . 177.71(14) ?
    C26 C21 C18 C17 . . . . -139.08(16) ?
    C22 C21 C18 C17 . . . . 43.9(2) ?
    C26 C21 C18 C19 . . . . 43.0(2) ?
    C22 C21 C18 C19 . . . . -133.97(16) ?
    C26 C21 C22 C23 . . . . -1.8(2) ?
    C18 C21 C22 C23 . . . . 175.24(14) ?
    C12 C7 C8 C9 . . . . -0.9(2) ?
    C4 C7 C8 C9 . . . . 179.31(14) ?
    C6 C5 C4 C3 . . . . 0.2(2) ?
    C6 C5 C4 C7 . . . . -179.81(14) ?
    C8 C7 C4 C5 . . . . 143.17(16) ?
    C12 C7 C4 C5 . . . . -36.6(2) ?
    C8 C7 C4 C3 . . . . -36.8(2) ?
    C12 C7 C4 C3 . . . . 143.41(15) ?
    C13 O3 C10 C9 . . . . -9.3(2) ?
    C13 O3 C10 C11 . . . . 171.54(13) ?
    O4 C11 C10 O3 . . . . -0.35(19) ?
    C12 C11 C10 O3 . . . . 178.96(13) ?
    O4 C11 C10 C9 . . . . -179.59(13) ?
    C12 C11 C10 C9 . . . . -0.3(2) ?
    C22 C21 C26 C25 . . . . 0.7(2) ?
    C18 C21 C26 C25 . . . . -176.34(15) ?
    C27 O7 C23 C22 . . . . 3.7(2) ?
    C27 O7 C23 C24 . . . . -175.24(15) ?
    C21 C22 C23 O7 . . . . -177.85(15) ?
    C21 C22 C23 C24 . . . . 1.0(2) ?
    O1 N1 C1 C6 . . . . 174.19(17) ?
    O2 N1 C1 C6 . . . . -6.7(2) ?
    O1 N1 C1 C2 . . . . -5.9(2) ?
    O2 N1 C1 C2 . . . . 173.20(17) ?
    C2 C1 C6 C5 . . . . 0.8(2) ?
    N1 C1 C6 C5 . . . . -179.33(14) ?
    C4 C5 C6 C1 . . . . -0.9(2) ?
    C6 C1 C2 C3 . . . . 0.0(2) ?
    N1 C1 C2 C3 . . . . -179.82(14) ?
    C20 C15 C16 C17 . . . . -0.3(2) ?
    N2 C15 C16 C17 . . . . -179.21(14) ?
    C28 O8 C24 C25 . . . . 0.1(3) ?
    C28 O8 C24 C23 . . . . 179.15(15) ?
    O7 C23 C24 O8 . . . . 0.8(2) ?
    C22 C23 C24 O8 . . . . -178.24(14) ?
    O7 C23 C24 C25 . . . . 179.87(15) ?
    C22 C23 C24 C25 . . . . 0.9(2) ?
    C18 C19 C20 C15 . . . . 0.7(2) ?
    C16 C15 C20 C19 . . . . -0.4(2) ?
    N2 C15 C20 C19 . . . . 178.48(14) ?
    O3 C10 C9 C8 . . . . -178.02(14) ?
    C11 C10 C9 C8 . . . . 1.1(2) ?
    C7 C8 C9 C10 . . . . -0.5(2) ?
    C1 C2 C3 C4 . . . . -0.8(2) ?
    C5 C4 C3 C2 . . . . 0.7(2) ?
    C7 C4 C3 C2 . . . . -179.31(14) ?
    C15 C16 C17 C18 . . . . 0.8(2) ?
    C19 C18 C17 C16 . . . . -0.5(2) ?
    C21 C18 C17 C16 . . . . -178.42(15) ?
    O8 C24 C25 C26 . . . . 177.02(16) ?
    C23 C24 C25 C26 . . . . -2.0(3) ?
    C21 C26 C25 C24 . . . . 1.2(3) ?
data_global
_journal_date_recd_electronic     2012-03-27
_journal_date_accepted     2012-03-29
_journal_name_full     'Acta Crystallographica, Section E'
_journal_year     2012
_journal_volume     68
_journal_issue      5
_journal_page_first     o1292
_journal_page_last     o1292
_journal_paper_category     QO
_journal_paper_doi     10.1107/S1600536812013657
_journal_coeditor_code     KP2400
_publ_contact_author_name     'Hou, Yan-Jun'
_publ_contact_author_address
;
College of Chemistry and Materials Science
Heilongjiang University
Harbin 150080
People's Republic of China
;
_publ_contact_author_email     'hljuhouyanjun@163.com'
_publ_contact_author_fax     '(86)451 8660 9135'
_publ_contact_author_phone     '(86)451 8660 9135'
_publ_section_title
;
3,4-Dimethoxy-4'-nitro-1,1'-biphenyl
;
loop_
    _publ_author_name
    _publ_author_footnote
    _publ_author_address
    'Li, Xin-Min' .
;
College of Chemistry and Materials Science
Heilongjiang University
Harbin 150080
People's Republic of China
;
    'Hou, Yan-Jun' .
;
College of Chemistry and Materials Science
Heilongjiang University
Harbin 150080
People's Republic of China
;
    'Chu, Wen-Yi' .
;
College of Chemistry and Materials Science
Heilongjiang University
Harbin 150080
People's Republic of China
;
    'Sun, Zhi-Zhong' .
;
College of Chemistry and Materials Science
Heilongjiang University
Harbin 150080
People's Republic of China
;
