# Supplementary material for: 3,4-Dimeth­oxy-4′-nitro-1,1′-biphen­yl
Source: Acta Crystallogr Sect E Struct Rep Online. 2012 Apr 4;68(Pt 5):o1292. doi: 10.1107/S1600536812013657 (PMC3344440; doi:10.1107/S1600536812013657)
Supplement: Supplementary file 3 [file e-68-o1292-Isup3.hkl]

# 
# h,k,l, Fc-squared, Fo-squared, sigma(Fo-squared) and status flag 
# 
data_I
_shelx_title ' DH2B_0m in P2(1)/c' 
_shelx_refln_list_code          4 
_shelx_F_calc_maximum      282.15 
_exptl_crystal_F_000      1088.00 
_reflns_d_resolution_high  0.8378 
 
loop_ 
 _symmetry_equiv_pos_as_xyz 
 'x, y, z' 
 '-x, y+1/2, -z+1/2' 
 '-x, -y, -z' 
 'x, -y-1/2, z-1/2' 
 
_cell_length_a    16.2714 
_cell_length_b     7.6529 
_cell_length_c    20.2448 
_cell_angle_alpha  90.000 
_cell_angle_beta   91.691 
_cell_angle_gamma  90.000 
 
_shelx_F_squared_multiplier     1.000 
 
loop_ 
 _refln_index_h 
 _refln_index_k 
 _refln_index_l 
 _refln_F_squared_calc 
 _refln_F_squared_meas 
 _refln_F_squared_sigma 
 _refln_observed_status 
   3   0   0     4026.55     3677.52     46.27 o 
   4   0   0     8142.35     8106.47     77.94 o 
   5   0   0      467.51      440.31      8.43 o 
   6   0   0      741.10      713.39     12.13 o 
   7   0   0      111.06      113.03      5.06 o 
   8   0   0     2095.62     2160.82     28.32 o 
   9   0   0      437.88      470.56     13.58 o 
  10   0   0        1.92        0.00      2.07 o 
  11   0   0        6.56        3.28      4.55 o 
  12   0   0     2156.30     2113.03     31.38 o 
  13   0   0     3179.63     3097.72     41.93 o 
  14   0   0       38.21       50.35      5.92 o 
  15   0   0      127.23      121.38      8.14 o 
  16   0   0       20.40       22.63      4.95 o 
  17   0   0        5.75       11.21      4.55 o 
  18   0   0        2.71        5.57      6.94 o 
   1   1   0     1511.74     1404.34     22.13 o 
   2   1   0       86.24       82.17      2.26 o 
   3   1   0     1877.30     1814.23     18.32 o 
   4   1   0     1570.92     1423.02     10.87 o 
   5   1   0       39.31       33.78      1.83 o 
   6   1   0     1444.75     1412.00     13.51 o 
   7   1   0      654.54      689.28      9.63 o 
   8   1   0      166.54      173.85      4.62 o 
   9   1   0     1149.16     1197.71     13.83 o 
  10   1   0     1643.59     1602.12     17.41 o 
  11   1   0        3.37        6.70      2.00 o 
  12   1   0       24.58       20.54      2.84 o 
  13   1   0       43.69       48.68      3.94 o 
  14   1   0      373.74      390.55     10.15 o 
  15   1   0       67.16       74.36      5.86 o 
  16   1   0        0.95        1.35      3.06 o 
  17   1   0       97.48      115.15     10.56 o 
  18   1   0      113.53      115.94      7.79 o 
  19   1   0        0.48        0.99      5.70 o 
   0   2   0     7614.71     7131.79     48.88 o 
   1   2   0        9.93        9.57      2.17 o 
   2   2   0       69.60       63.41      2.25 o 
   3   2   0       21.36       24.95      1.42 o 
   4   2   0        5.11        6.55      0.82 o 
   5   2   0      269.37      267.52      5.11 o 
   6   2   0      761.71      699.98     12.31 o 
   7   2   0      705.16      735.20      8.03 o 
   8   2   0       13.83       12.38      1.47 o 
   9   2   0      637.97      633.40      8.09 o 
  10   2   0       34.46       36.68      2.43 o 
  11   2   0       69.93       68.67      5.18 o 
  12   2   0      151.88      156.47      7.19 o 
  13   2   0      144.28      164.26      7.69 o 
  14   2   0      184.53      176.36      9.09 o 
  15   2   0        0.03        0.00      2.80 o 
  16   2   0       66.86       66.13      6.22 o 
  17   2   0        4.18        2.62      3.26 o 
  18   2   0       25.23       21.29      7.68 o 
   1   3   0        0.20        0.00      0.93 o 
   2   3   0     2271.13     2221.93     16.16 o 
   3   3   0     1951.16     2056.77     20.20 o 
   4   3   0       75.03       74.16      2.50 o 
   5   3   0       23.78       28.40      1.53 o 
   6   3   0     1216.68     1168.81     10.74 o 
   7   3   0        6.65        6.13      1.70 o 
   8   3   0        8.36        8.28      1.75 o 
   9   3   0       37.60       35.39      3.77 o 
  10   3   0        0.49        0.87      2.21 o 
  11   3   0      218.64      215.19     10.01 o 
  12   3   0     1387.82     1362.45     21.36 o 
  13   3   0      522.48      531.24     15.68 o 
  14   3   0      593.43      637.66     15.08 o 
  15   3   0       13.23       11.08      4.01 o 
  16   3   0        8.13       16.17      4.29 o 
  17   3   0       30.37       38.10      5.71 o 
  18   3   0       17.78        9.29      5.12 o 
   0   4   0     7040.65     7233.62    101.98 o 
   1   4   0     1042.52     1002.90     13.06 o 
   2   4   0     1121.54     1116.94     11.89 o 
   3   4   0      886.76      949.00      9.31 o 
   4   4   0     4190.69     4312.11     30.25 o 
   5   4   0       55.10       51.04      2.24 o 
   6   4   0        5.67        6.12      2.16 o 
   7   4   0        1.56        1.18      1.90 o 
   8   4   0        7.67        1.73      2.26 o 
   9   4   0      182.42      185.67      7.29 o 
  10   4   0       84.61      101.35      7.19 o 
  11   4   0       67.74       72.98      5.67 o 
  12   4   0      731.33      742.73     19.92 o 
  13   4   0     1180.63     1151.26     24.87 o 
  14   4   0        1.42        3.95      3.34 o 
  15   4   0       77.32       73.13      6.80 o 
  16   4   0       28.71       43.00      5.85 o 
  17   4   0        0.83        0.00      3.85 o 
   1   5   0      183.31      179.29      5.72 o 
   2   5   0      268.70      252.19      6.63 o 
   3   5   0      292.26      251.41      9.54 o 
   4   5   0      100.91       96.60      4.67 o 
   5   5   0      142.21      141.05      6.29 o 
   6   5   0      385.67      398.68     13.51 o 
   7   5   0       24.04       30.62      4.76 o 
   8   5   0        0.00        0.97      2.25 o 
   9   5   0       33.88       26.80      3.96 o 
  10   5   0        9.78       11.22      3.32 o 
  11   5   0      173.76      175.06      8.28 o 
  12   5   0        1.14        0.00      3.08 o 
  13   5   0        3.57        5.03      3.77 o 
  14   5   0      224.82      253.34     10.74 o 
  15   5   0       32.52       44.89      6.22 o 
  16   5   0       16.57       24.20      6.89 o 
   0   6   0       44.96       35.92      5.88 o 
   1   6   0      103.34       98.33      8.11 o 
   2   6   0      106.95      100.45      6.82 o 
   3   6   0       99.37       99.02      6.90 o 
   4   6   0        0.00        0.00      2.21 o 
   5   6   0       39.94       40.02      4.43 o 
   6   6   0       47.62       47.57      4.81 o 
   7   6   0        2.92        1.30      3.39 o 
   8   6   0        0.90        0.96      2.46 o 
   9   6   0       14.37       19.59      3.89 o 
  10   6   0      176.68      150.60      8.26 o 
  11   6   0        1.82        0.00      2.94 o 
  12   6   0        0.35        0.00      3.08 o 
  13   6   0       26.77       29.29      9.50 o 
  14   6   0      112.16      115.69      8.72 o 
   1   7   0       91.53      107.95      9.85 o 
   2   7   0      110.22      118.11     10.65 o 
   3   7   0      191.31      229.62     13.75 o 
   4   7   0       24.81       22.86      3.85 o 
   5   7   0        0.50        0.00      2.28 o 
   6   7   0        0.79        0.91      2.62 o 
   7   7   0        1.32        0.00      6.08 o 
   8   7   0       59.37       56.86      5.95 o 
   9   7   0       45.04       36.41      5.18 o 
  10   7   0        2.21        0.00      3.10 o 
  11   7   0       14.77       12.93      4.18 o 
  12   7   0       66.05       71.25      7.42 o 
   4   8   0        0.28        0.00      2.90 o 
   5   8   0       17.34       13.85      3.75 o 
   6   8   0       41.32       46.64      5.67 o 
   7   8   0        9.63        6.21      5.29 o 
   8   8   0        1.28        1.08      3.48 o 
   9   8   0        5.03        0.00      3.07 o 
   3   9   0       31.80       30.22      9.23 o 
 -19   1   1        0.51        5.02      6.07 o 
 -18   1   1        0.21        4.71      5.88 o 
 -17   1   1       37.34       43.22      6.41 o 
 -16   1   1        3.25        7.91      3.36 o 
 -15   1   1      403.40      393.35     14.17 o 
 -14   1   1      912.20      889.39     13.97 o 
 -13   1   1      248.80      258.27      6.37 o 
 -12   1   1      370.76      366.49      7.07 o 
 -11   1   1      233.88      222.17      5.27 o 
 -10   1   1       83.98       78.34      3.22 o 
  -9   1   1      135.07      143.14      3.85 o 
  -8   1   1      276.98      324.35      5.37 o 
  -7   1   1        0.96        3.73      1.73 o 
  -6   1   1       80.78       76.00      2.39 o 
  -5   1   1      306.11      327.83      4.42 o 
  -4   1   1     2433.20     2330.74     16.29 o 
  -3   1   1      226.34      203.30      3.15 o 
  -2   1   1      584.11      601.91      5.85 o 
  -1   1   1     7032.75     7004.38     66.47 o 
   0   1   1     3488.08     3321.51     27.11 o 
   1   1   1       36.57       24.48      1.05 o 
   2   1   1     6251.05     6116.75     48.52 o 
   3   1   1      381.63      361.34     16.57 o 
   4   1   1       43.92       40.94      1.78 o 
   5   1   1     7641.34     7461.66     51.95 o 
   6   1   1        1.54        2.17      1.04 o 
   7   1   1        4.25        3.61      1.30 o 
   8   1   1      951.35     1004.42     11.89 o 
   9   1   1       22.25       39.79      6.86 o 
  10   1   1        8.02        8.85      1.97 o 
  11   1   1        0.52        0.00      1.58 o 
  12   1   1      350.34      372.19      8.26 o 
  13   1   1      331.35      353.78      8.55 o 
  14   1   1       14.97       11.62      3.45 o 
  15   1   1       35.41       39.45      4.83 o 
  16   1   1        7.24        5.17      4.15 o 
  17   1   1       56.56       61.55      6.15 o 
  18   1   1       41.34       46.33      5.75 o 
  19   1   1       10.82        8.98      7.62 o 
 -18   2   1        0.96        1.73      5.39 o 
 -17   2   1        9.72       15.00     10.31 o 
 -16   2   1      147.75      161.38      8.40 o 
 -15   2   1      135.19      140.98      7.69 o 
 -14   2   1     2538.35     2603.94     32.73 o 
 -13   2   1     2188.71     2276.99     29.15 o 
 -12   2   1      270.62      259.40      7.02 o 
 -11   2   1      462.85      481.49      9.02 o 
 -10   2   1       84.50       91.01      3.43 o 
  -9   2   1      536.14      552.84      8.12 o 
  -8   2   1      372.95      438.95      7.24 o 
  -7   2   1      246.58      254.20      4.49 o 
  -6   2   1       39.98       40.35      1.85 o 
  -5   2   1      238.24      262.97      4.28 o 
  -4   2   1     5530.46     5345.88     34.31 o 
  -3   2   1      356.09      342.85      4.25 o 
  -2   2   1     2586.24     2483.07     19.11 o 
  -1   2   1    79609.50    81328.05   1769.08 o 
   0   2   1     5900.59     5748.69     36.75 o 
   1   2   1     8644.11     8556.28     51.92 o 
   2   2   1     3382.29     3137.41     28.07 o 
   3   2   1     3155.37     3019.63     33.73 o 
   4   2   1      328.18      304.78      7.07 o 
   5   2   1      137.77      122.74      4.33 o 
   6   2   1      808.83      812.73     12.64 o 
   7   2   1      512.43      506.61      6.71 o 
   8   2   1      174.49      170.31      4.53 o 
   9   2   1     1699.43     1791.67     21.57 o 
  10   2   1      148.60      154.00      4.94 o 
  11   2   1        2.16        1.21      2.46 o 
  12   2   1     1796.38     1709.24     23.98 o 
  13   2   1       15.62        9.81      3.54 o 
  14   2   1      332.91      326.96     11.57 o 
  15   2   1      314.69      335.25     11.04 o 
  16   2   1       21.40       25.69      5.28 o 
  17   2   1        3.91       10.35      3.90 o 
  18   2   1       21.15       17.17      4.63 o 
 -18   3   1        1.35        0.00      5.57 o 
 -17   3   1        5.71        3.07      4.28 o 
 -16   3   1       33.06       35.64      5.20 o 
 -15   3   1        5.49        4.47      4.57 o 
 -14   3   1       29.50       27.06      4.62 o 
 -13   3   1        2.79        1.17      3.08 o 
 -12   3   1      103.06      117.69      7.76 o 
 -11   3   1        0.57        0.00      2.36 o 
 -10   3   1       77.59       87.63      5.81 o 
  -9   3   1       53.80       57.57      3.32 o 
  -8   3   1       49.06       74.80      2.84 o 
  -7   3   1      745.98      703.65      8.19 o 
  -6   3   1        2.18        1.52      0.98 o 
  -5   3   1     2050.41     2218.01     17.22 o 
  -4   3   1        1.12        0.00      0.79 o 
  -3   3   1       97.32      109.06      2.95 o 
  -2   3   1     3342.31     3138.16     24.66 o 
  -1   3   1     8593.82     8479.80     52.46 o 
   0   3   1      847.15      783.93      7.80 o 
   1   3   1     1107.55     1029.10     10.71 o 
   2   3   1      131.54      171.81      3.35 o 
   3   3   1      680.63      695.35      7.49 o 
   4   3   1      410.56      471.08      5.34 o 
   5   3   1     1752.43     1803.78     36.40 o 
   6   3   1       44.73       57.69      2.55 o 
   7   3   1       23.18       29.05      2.55 o 
   8   3   1      405.95      412.47      9.64 o 
   9   3   1      577.18      567.61     11.86 o 
  10   3   1       20.60       17.61      3.26 o 
  11   3   1      348.33      346.35     10.96 o 
  12   3   1      424.15      408.23     11.43 o 
  13   3   1       29.15       37.77      5.00 o 
  14   3   1      109.48      132.98      7.77 o 
  15   3   1       50.74       58.63      6.02 o 
  16   3   1       11.65        3.38      4.63 o 
  17   3   1        2.11        3.44      3.71 o 
  18   3   1       21.35       23.99      5.39 o 
 -17   4   1       34.90       42.21      7.03 o 
 -16   4   1       17.45       21.28      7.83 o 
 -15   4   1       43.88       48.88      5.99 o 
 -14   4   1      130.16      145.32      8.23 o 
 -13   4   1       98.42      100.94      7.02 o 
 -12   4   1       11.37       10.84      3.81 o 
 -11   4   1      168.54      191.24      8.01 o 
 -10   4   1        7.20        5.74      2.63 o 
  -9   4   1       58.77       60.54      4.82 o 
  -8   4   1      532.86      532.09     17.13 o 
  -7   4   1      114.92      107.59      5.46 o 
  -6   4   1       10.72       13.07      1.95 o 
  -5   4   1       39.34       40.51      2.31 o 
  -4   4   1      363.21      357.11      5.65 o 
  -3   4   1      220.64      243.82      5.00 o 
  -2   4   1       72.16       79.95      2.69 o 
  -1   4   1      233.47      246.33      4.49 o 
   0   4   1        2.56        5.91      1.40 o 
   1   4   1       16.14       18.13      3.49 o 
   2   4   1      346.39      357.95      7.00 o 
   3   4   1      955.22      967.99     12.00 o 
   4   4   1     2273.86     2397.04     18.57 o 
   5   4   1       86.74       80.54      3.17 o 
   6   4   1      276.88      256.74      7.83 o 
   7   4   1       18.46       17.11      3.38 o 
   8   4   1      987.03     1031.26     18.24 o 
   9   4   1      297.77      277.10      8.77 o 
  10   4   1       24.58       31.27      5.94 o 
  11   4   1       42.82       46.95      5.09 o 
  12   4   1       29.37       34.12      4.91 o 
  13   4   1      109.10      116.41     11.13 o 
  14   4   1        5.37        9.90      3.76 o 
  15   4   1        4.38        0.36      3.46 o 
  16   4   1        0.90        5.99      3.92 o 
  17   4   1        4.54        1.35      3.70 o 
 -16   5   1        4.98        7.46      7.09 o 
 -15   5   1        5.51        1.32      3.93 o 
 -14   5   1       20.78       15.97      7.27 o 
 -13   5   1       36.73       32.50      8.54 o 
 -12   5   1       55.85       63.79      6.14 o 
 -11   5   1       30.14       30.18      4.41 o 
 -10   5   1      150.29      138.49      7.28 o 
  -9   5   1        2.22        3.86      2.73 o 
  -8   5   1        1.41        2.00      2.37 o 
  -7   5   1       50.12       55.20      6.55 o 
  -6   5   1        1.37        2.10      2.21 o 
  -5   5   1      366.44      389.71      7.84 o 
  -4   5   1       53.49       56.86      3.07 o 
  -3   5   1        0.00        0.07      1.15 o 
  -2   5   1      306.56      290.69      6.10 o 
  -1   5   1      619.79      584.68      9.82 o 
   0   5   1       50.16       51.29      3.94 o 
   1   5   1      716.47      718.68     17.67 o 
   2   5   1        0.40        0.00      1.28 o 
   3   5   1       74.52       63.95      3.63 o 
   4   5   1        0.36        0.60      1.95 o 
   5   5   1        7.60        5.28      3.57 o 
   6   5   1      147.97      148.83     13.04 o 
   7   5   1       79.57       85.69      5.61 o 
   8   5   1       86.56       92.77      9.94 o 
   9   5   1        4.59        6.24      2.88 o 
  10   5   1       47.96       53.87      5.38 o 
  11   5   1      128.31      119.74      7.44 o 
  12   5   1      107.04      108.99      7.37 o 
  13   5   1      547.19      595.71     15.55 o 
  14   5   1       56.12       65.64      7.79 o 
  15   5   1       36.10       35.82      5.76 o 
  16   5   1       31.96       49.76      6.72 o 
 -14   6   1        2.44        1.18      4.07 o 
 -13   6   1       23.51       14.33      4.49 o 
 -12   6   1       22.22       25.32      5.89 o 
 -11   6   1       66.01       54.65      5.89 o 
 -10   6   1       74.46       64.46      6.18 o 
  -9   6   1       32.58       32.96      4.68 o 
  -8   6   1      137.89      122.76      7.21 o 
  -7   6   1      209.82      208.55      8.22 o 
  -6   6   1       25.25       19.69      3.45 o 
  -5   6   1       85.06       83.40      5.71 o 
  -4   6   1       46.10       50.24     10.90 o 
  -3   6   1       90.84       93.83      6.66 o 
  -2   6   1       13.43       11.63      3.12 o 
  -1   6   1      698.49      703.63     14.62 o 
   0   6   1      309.92      300.12      9.57 o 
   1   6   1      286.45      272.20      8.75 o 
   2   6   1      113.12      117.68      9.60 o 
   3   6   1      241.18      242.19      9.85 o 
   4   6   1        0.00        0.00      1.97 o 
   5   6   1      272.80      278.32      9.17 o 
   6   6   1       10.56        5.46      2.65 o 
   7   6   1       91.61       82.88      6.08 o 
   8   6   1      284.45      260.97      9.54 o 
   9   6   1      212.42      214.73      9.10 o 
  10   6   1       74.02       65.16      8.00 o 
  11   6   1      155.30      173.76     18.30 o 
  12   6   1      145.73      144.23      8.77 o 
  13   6   1       24.44       37.62      5.80 o 
  14   6   1      169.64      189.82     11.41 o 
 -12   7   1        1.39        4.87      3.88 o 
 -11   7   1       40.15       41.36      5.82 o 
 -10   7   1        2.69        0.00      5.22 o 
  -9   7   1        3.47        6.87      3.83 o 
  -8   7   1       57.63       54.08      5.91 o 
  -7   7   1        8.20        6.90      3.15 o 
  -6   7   1        1.23        2.05      2.71 o 
  -5   7   1       69.09       78.56      8.52 o 
  -4   7   1      139.10      132.60      7.85 o 
  -3   7   1       32.18       23.04      6.25 o 
  -2   7   1      165.15      151.81     11.64 o 
   0   7   1        1.49        6.81      4.89 o 
   1   7   1      707.28      758.33     24.12 o 
   2   7   1      331.63      326.82     15.86 o 
   3   7   1       23.25       33.67      5.12 o 
   4   7   1       91.99       90.75      6.38 o 
   5   7   1       46.75       48.81      5.18 o 
   6   7   1        1.15        0.00      3.98 o 
   7   7   1       80.26       79.56      6.62 o 
   8   7   1       11.00        5.15      3.30 o 
   9   7   1        0.20        2.69      3.18 o 
  10   7   1       14.85       12.27      4.24 o 
  11   7   1       11.19        7.90      4.05 o 
  12   7   1       23.07       28.43      5.33 o 
  -9   8   1       34.43       41.82      7.20 o 
  -8   8   1       21.42       31.78      5.53 o 
  -7   8   1        0.12        0.66      3.18 o 
  -6   8   1        1.33        4.30      3.25 o 
  -5   8   1       28.89       40.87      6.39 o 
  -4   8   1        0.92        0.00      5.26 o 
   3   8   1       29.12       36.81      5.98 o 
   4   8   1        4.58        0.00      5.42 o 
   5   8   1        0.51        0.00      2.65 o 
   6   8   1        4.88        0.00      3.04 o 
   7   8   1        2.27        3.44      5.95 o 
   8   8   1        0.00        0.00      3.28 o 
   9   8   1        9.52       10.24      4.28 o 
  -3   9   1       57.83       46.94     10.84 o 
   2   9   1       14.11       14.80      7.80 o 
   3   9   1        4.66       19.69      8.24 o 
 -18   0   2       11.70        0.43      5.08 o 
 -17   0   2       94.04       87.20     10.59 o 
 -16   0   2        8.53        5.78      3.08 o 
 -15   0   2     1495.75     1479.92     27.12 o 
 -14   0   2      430.17      443.31     28.10 o 
 -13   0   2        0.08        0.00      2.93 o 
 -12   0   2      274.37      271.15      9.83 o 
 -11   0   2        0.01        1.40      2.26 o 
 -10   0   2      164.73      152.18      6.70 o 
  -9   0   2      232.04      193.96      7.10 o 
  -8   0   2      619.57      644.58     12.54 o 
  -7   0   2     2018.06     1850.41     23.91 o 
  -6   0   2     6330.19     6330.79     63.80 o 
  -5   0   2     4592.28     4266.91     44.05 o 
  -4   0   2     2382.58     2247.35     24.72 o 
  -3   0   2     1950.68     1892.97     21.32 o 
  -2   0   2     2333.81     2232.24     23.66 o 
  -1   0   2     1388.57     1252.85     20.79 o 
   2   0   2     1061.40      958.18      9.38 o 
   3   0   2     3965.14     3985.76     32.87 o 
   4   0   2     7772.00     7303.11     78.63 o 
   5   0   2      557.15      561.11     12.73 o 
   6   0   2      547.73      541.77     10.33 o 
   7   0   2     4253.20     4172.38     46.08 o 
   8   0   2     7156.55     7723.49     79.61 o 
   9   0   2      168.36      178.39      7.01 o 
  10   0   2      389.56      413.93     11.19 o 
  11   0   2       29.42       24.85      3.94 o 
  12   0   2       99.05       89.20      6.23 o 
  13   0   2     1044.65     1004.44     20.65 o 
  14   0   2      686.73      697.60     17.44 o 
  15   0   2       19.26       23.07      5.29 o 
  16   0   2       15.92       21.24      7.68 o 
  17   0   2       11.78       16.53      7.86 o 
  18   0   2       19.20       23.65      9.04 o 
  19   0   2       68.67       84.41     13.13 o 
 -19   1   2       45.42       53.75     10.47 o 
 -18   1   2       12.30       29.41      8.73 o 
 -17   1   2        0.09        9.54      6.56 o 
 -16   1   2      352.89      380.62     13.76 o 
 -15   1   2      133.40      133.76      6.29 o 
 -14   1   2      557.25      565.45     11.11 o 
 -13   1   2     1139.85     1173.75     13.94 o 
 -12   1   2       86.10       78.66      3.70 o 
 -11   1   2      266.35      251.64      5.61 o 
 -10   1   2      683.44      711.54      9.26 o 
  -9   1   2        0.79        4.30      1.44 o 
  -8   1   2      416.91      391.72      6.00 o 
  -7   1   2     1035.30      999.83      9.93 o 
  -6   1   2        5.16        0.39      0.85 o 
  -5   1   2        8.39       12.61      1.76 o 
  -4   1   2      234.82      254.99      3.94 o 
  -3   1   2        3.45        7.27      0.83 o 
  -2   1   2     1640.69     1565.14     12.47 o 
  -1   1   2       47.75       26.31      2.48 o 
   0   1   2     4450.24     4290.44     34.64 o 
   1   1   2      156.98      160.33      2.75 o 
   2   1   2       53.26       55.99      1.67 o 
   3   1   2     2845.03     2712.49     35.63 o 
   4   1   2    26823.91    26936.23    194.59 o 
   5   1   2       92.29      113.73      2.95 o 
   6   1   2        6.90       10.02      1.59 o 
   7   1   2     2810.96     3036.37     25.15 o 
   8   1   2     5511.79     5946.95     44.89 o 
   9   1   2      261.07      278.34      6.05 o 
  10   1   2        3.62        3.00      1.61 o 
  11   1   2      302.07      305.00      7.09 o 
  12   1   2       84.70       87.33      5.13 o 
  13   1   2      312.34      282.57      7.61 o 
  14   1   2        0.24        2.50      3.95 o 
  15   1   2      140.85      124.77      7.28 o 
  16   1   2        7.53        3.62      3.24 o 
  17   1   2        4.20        0.67      3.94 o 
  18   1   2        2.38        0.00      3.68 o 
  19   1   2        0.04        5.69      5.34 o 
 -18   2   2        2.37       15.29      7.49 o 
 -17   2   2       22.97       23.22      7.74 o 
 -16   2   2       64.16       83.58     10.06 o 
 -15   2   2      177.79      163.69     11.60 o 
 -14   2   2       12.97       12.56      3.76 o 
 -13   2   2     1368.92     1389.23     17.78 o 
 -12   2   2      310.61      331.72      7.83 o 
 -11   2   2        0.50        0.77      1.48 o 
 -10   2   2      360.87      391.64      6.71 o 
  -9   2   2      193.94      175.63      4.33 o 
  -8   2   2     1270.77     1266.32     16.11 o 
  -7   2   2      252.66      261.07      4.66 o 
  -6   2   2     4290.14     4334.24     29.57 o 
  -5   2   2      921.62      940.86     11.30 o 
  -4   2   2      367.75      364.36      4.76 o 
  -3   2   2      301.77      293.19      4.99 o 
  -2   2   2     2120.93     2009.95     17.98 o 
  -1   2   2        5.66        7.30      1.36 o 
   0   2   2     4976.47     4697.38     33.47 o 
   1   2   2      122.99      117.63      2.92 o 
   2   2   2     1127.59     1025.61      9.37 o 
   3   2   2      156.72      152.65      3.70 o 
   4   2   2     1057.62     1009.55     12.91 o 
   5   2   2      219.66      217.22      7.93 o 
   6   2   2       87.19       81.98      3.05 o 
   7   2   2      618.54      655.25     10.32 o 
   8   2   2       49.15       52.79      2.28 o 
   9   2   2      136.01      142.74      3.79 o 
  10   2   2      430.05      416.60      7.90 o 
  11   2   2      961.00      925.55     16.14 o 
  12   2   2       30.66       26.86      4.03 o 
  13   2   2      882.96      852.86     16.72 o 
  14   2   2      250.40      276.82      9.78 o 
  15   2   2       31.71       27.88      4.65 o 
  16   2   2      126.15      131.47      8.13 o 
  17   2   2       54.72       47.18      5.85 o 
  18   2   2       37.83       35.37      7.82 o 
 -18   3   2        7.13        0.00      5.26 o 
 -17   3   2       34.64       32.32      9.10 o 
 -16   3   2       35.86       29.63      5.69 o 
 -15   3   2       79.18       85.64      6.57 o 
 -14   3   2       71.76       76.76      6.15 o 
 -13   3   2        0.61        0.00      3.53 o 
 -12   3   2       20.80       16.11      4.05 o 
 -11   3   2      159.61      176.48     11.93 o 
 -10   3   2       39.16       32.23      2.93 o 
  -9   3   2      251.33      282.09      6.50 o 
  -8   3   2       40.40       46.86      2.48 o 
  -7   3   2        0.03        0.00      0.99 o 
  -6   3   2      220.23      266.19      4.72 o 
  -5   3   2      777.40      797.40      8.57 o 
  -4   3   2      484.36      477.76      6.14 o 
  -3   3   2      120.54      118.27      3.28 o 
  -2   3   2        1.97        3.63      1.07 o 
  -1   3   2      355.08      345.26      5.00 o 
   0   3   2      106.68      100.46      2.61 o 
   1   3   2       52.24       39.56      2.31 o 
   2   3   2        0.85        0.00      0.69 o 
   3   3   2       10.72       14.32      1.29 o 
   4   3   2      114.19      110.34      5.53 o 
   5   3   2      281.66      296.48      7.27 o 
   6   3   2      742.26      804.04      9.73 o 
   7   3   2        0.39        2.69      1.98 o 
   8   3   2      236.72      238.54     13.01 o 
   9   3   2       82.64       81.82      5.12 o 
  10   3   2      415.88      389.50     10.34 o 
  11   3   2      969.29     1007.47     24.36 o 
  12   3   2       76.99       87.51      6.20 o 
  13   3   2        0.01        4.66      3.25 o 
  14   3   2      292.37      319.25     19.21 o 
  15   3   2       22.69       30.94      4.93 o 
  16   3   2       13.84       19.01      4.87 o 
  17   3   2       12.51       10.75      4.24 o 
  18   3   2        8.03        3.51      3.89 o 
 -17   4   2       28.65       33.32      9.91 o 
 -16   4   2       31.06       21.76      6.29 o 
 -15   4   2       16.77        3.05      4.06 o 
 -14   4   2       16.40       17.85      4.32 o 
 -13   4   2        1.94        2.24      3.14 o 
 -12   4   2       56.78       60.61      5.62 o 
 -11   4   2       15.65       21.07      4.25 o 
 -10   4   2       79.28       85.64      5.66 o 
  -9   4   2       43.70       49.67      6.39 o 
  -8   4   2      201.66      212.72      8.94 o 
  -7   4   2        0.13        1.21      1.49 o 
  -6   4   2        5.64        7.14      1.48 o 
  -5   4   2     1779.77     1856.34     16.19 o 
  -4   4   2      689.76      708.02     11.07 o 
  -3   4   2     1543.63     1566.63     17.51 o 
  -2   4   2      378.79      355.76      6.08 o 
  -1   4   2       76.28       76.90      2.99 o 
   0   4   2     2553.74     2513.09     19.57 o 
   1   4   2     2418.66     2367.22     18.79 o 
   2   4   2        8.43       10.61      2.85 o 
   3   4   2      558.92      582.97      8.17 o 
   4   4   2      512.02      620.34      8.41 o 
   5   4   2      116.21      122.50      5.40 o 
   6   4   2      308.07      314.18      8.54 o 
   7   4   2      651.14      649.18     12.84 o 
   8   4   2       13.06       14.87      3.04 o 
   9   4   2        3.93        0.00      2.13 o 
  10   4   2      119.06      108.53      6.44 o 
  11   4   2      256.49      272.70      9.50 o 
  12   4   2        1.05        4.12      3.15 o 
  13   4   2      246.61      273.63     13.28 o 
  14   4   2       14.57       15.46      4.57 o 
  15   4   2        1.29        0.00      3.04 o 
  16   4   2       19.49       12.89      4.44 o 
  17   4   2        3.31        0.63      4.09 o 
 -16   5   2        7.09        8.48      9.81 o 
 -15   5   2      108.61      128.89     10.41 o 
 -14   5   2        1.92        0.00      3.38 o 
 -13   5   2       70.12       78.19      6.76 o 
 -12   5   2      105.73      118.17      7.48 o 
 -11   5   2        0.77        0.73      2.84 o 
 -10   5   2       14.89       21.35      4.65 o 
  -9   5   2       99.74       65.16      5.39 o 
  -8   5   2       53.58       63.07     11.77 o 
  -7   5   2        0.00        0.98      2.21 o 
  -6   5   2      201.99      216.62     10.97 o 
  -5   5   2      360.61      389.70      9.80 o 
  -4   5   2       14.66       17.89      2.21 o 
  -3   5   2      241.30      239.98      5.03 o 
  -2   5   2     1613.22     1632.36     16.51 o 
  -1   5   2        2.93        3.71      1.52 o 
   0   5   2        0.61        1.11      1.39 o 
   1   5   2      291.10      294.03      7.19 o 
   2   5   2      120.85      104.54      4.54 o 
   3   5   2      879.87      950.51     15.52 o 
   4   5   2       30.15       30.08      3.59 o 
   5   5   2        0.63        0.59      1.98 o 
   6   5   2        3.24        2.97      2.55 o 
   7   5   2      167.42      154.53      9.80 o 
   8   5   2      179.14      183.74      8.31 o 
   9   5   2        6.63        1.48      2.83 o 
  10   5   2      386.80      406.73     12.23 o 
  11   5   2        4.72       10.85      3.52 o 
  12   5   2      452.93      461.26     13.28 o 
  13   5   2      100.30      102.58     12.28 o 
  14   5   2      106.74       98.74      7.83 o 
  15   5   2       34.84       37.90      5.88 o 
  16   5   2      134.38      137.40      9.40 o 
 -14   6   2        8.08       10.37     11.27 o 
 -13   6   2       26.99       25.83      5.12 o 
 -12   6   2        5.83        5.59      4.62 o 
 -11   6   2       85.90       67.70      6.38 o 
 -10   6   2       29.48       25.79      4.42 o 
  -9   6   2        9.22        0.00      3.44 o 
  -8   6   2      361.66      327.09     20.58 o 
  -7   6   2       11.79       13.02      4.19 o 
  -6   6   2       40.51       35.80      4.35 o 
  -5   6   2        4.76        3.80      2.45 o 
  -4   6   2       10.52       10.94      3.53 o 
  -3   6   2        0.07        4.81      2.55 o 
  -2   6   2     1414.16     1401.60     18.12 o 
  -1   6   2        4.87        6.75      2.82 o 
   0   6   2       18.08       12.71      5.17 o 
   1   6   2      146.73      134.42     11.09 o 
   2   6   2        7.26        7.05      2.96 o 
   3   6   2       18.69       17.43      4.31 o 
   4   6   2        4.15        4.42      2.35 o 
   5   6   2        1.54        0.73      2.05 o 
   6   6   2        4.06        7.22      2.73 o 
   7   6   2        0.00        0.00      2.31 o 
   8   6   2       40.75       42.26      5.07 o 
   9   6   2      285.30      266.93     11.46 o 
  10   6   2        0.67        0.85      3.78 o 
  11   6   2       38.57       31.02      5.94 o 
  12   6   2       36.49       32.14      5.38 o 
  13   6   2        0.00        0.00      3.30 o 
  14   6   2        1.45        3.39      4.01 o 
 -12   7   2        0.00        0.00      3.25 o 
 -11   7   2       12.75       13.06      4.12 o 
 -10   7   2        3.22        6.78      3.66 o 
  -9   7   2      117.81      106.33      7.50 o 
  -8   7   2       36.52       35.42      6.04 o 
  -7   7   2        4.78        0.21      3.56 o 
  -6   7   2        0.21        2.14      2.76 o 
  -5   7   2       28.39       27.11      9.43 o 
  -4   7   2        0.67        0.25      4.02 o 
  -3   7   2       34.37       38.02      7.25 o 
  -2   7   2      195.43      175.30     12.08 o 
   0   7   2       15.78       21.92      6.44 o 
   1   7   2      252.52      241.04     13.50 o 
   2   7   2      146.72      147.04     11.52 o 
   3   7   2        0.26        0.00      2.29 o 
   4   7   2       56.42       62.43      5.61 o 
   5   7   2       45.74       43.49      5.04 o 
   6   7   2      175.51      189.09      8.82 o 
   7   7   2       29.89       23.58      4.32 o 
   8   7   2       53.46       53.88      6.82 o 
   9   7   2        2.65        0.00      3.09 o 
  10   7   2        0.05        1.67      3.33 o 
  11   7   2        0.06        0.00      2.88 o 
  12   7   2       10.60       10.61      6.82 o 
  -9   8   2        8.70        9.24      8.47 o 
  -8   8   2       31.03       38.97      5.45 o 
  -7   8   2        2.33        0.00      3.13 o 
  -6   8   2        8.24        8.09      4.34 o 
  -5   8   2       12.36       15.65      6.50 o 
  -4   8   2       97.84      107.39     13.56 o 
   3   8   2        0.82        2.67      3.42 o 
   4   8   2        0.16        0.00      2.79 o 
   5   8   2        0.39        0.00      2.77 o 
   6   8   2       13.89       12.38      3.92 o 
   7   8   2       37.08       35.42      5.47 o 
   8   8   2       33.10       40.46      7.36 o 
   9   8   2       10.12       11.42      4.29 o 
   2   9   2        0.91        0.00      5.26 o 
 -19   1   3        7.60       11.54      5.36 o 
 -18   1   3       49.92       53.13     10.28 o 
 -17   1   3        0.25        2.54      5.51 o 
 -16   1   3        0.45        2.45      3.57 o 
 -15   1   3      217.97      215.78      8.20 o 
 -14   1   3      861.42      854.50     12.05 o 
 -13   1   3      283.62      278.76      6.58 o 
 -12   1   3      148.56      161.24      4.90 o 
 -11   1   3       25.48       30.77      2.54 o 
 -10   1   3        6.38        4.67      1.76 o 
  -9   1   3       24.10       24.03      2.06 o 
  -8   1   3      227.12      222.17      4.95 o 
  -7   1   3      370.86      336.27      5.22 o 
  -6   1   3      545.09      542.53      7.04 o 
  -5   1   3     1468.18     1396.55     12.63 o 
  -4   1   3     3832.17     3573.89     23.68 o 
  -3   1   3      102.60      106.04      2.20 o 
  -2   1   3    10149.81    10076.16     67.50 o 
  -1   1   3    41174.87    41309.06    473.69 o 
   0   1   3     2397.97     2237.54     13.74 o 
   1   1   3       29.97       32.77      1.62 o 
   2   1   3      272.83      262.13      3.69 o 
   3   1   3        2.57        5.82      1.15 o 
   4   1   3       92.55       89.93      2.47 o 
   5   1   3      590.01      514.40      6.57 o 
   6   1   3      380.96      439.54      6.44 o 
   7   1   3     1002.66     1047.14     16.64 o 
   8   1   3      304.72      285.19      6.83 o 
   9   1   3      189.18      175.30      4.92 o 
  10   1   3      198.75      229.81      5.94 o 
  11   1   3       12.80        6.79      2.06 o 
  12   1   3        9.26        9.14      2.66 o 
  13   1   3       16.66       12.60      3.38 o 
  14   1   3       46.58       48.53      5.21 o 
  15   1   3      130.43      107.64      7.52 o 
  16   1   3       80.28       81.57      6.64 o 
  17   1   3       25.27       18.25      4.40 o 
  18   1   3       19.17       23.63      6.37 o 
  19   1   3        0.57        6.57      5.46 o 
 -18   2   3        8.62        9.60      7.18 o 
 -17   2   3       32.48       50.72     10.34 o 
 -16   2   3       14.65        1.73      5.14 o 
 -15   2   3       13.57        9.70      4.09 o 
 -14   2   3      143.97      140.63      7.22 o 
 -13   2   3       25.86       27.31      3.43 o 
 -12   2   3        3.89        6.13      1.92 o 
 -11   2   3      401.33      417.46      7.34 o 
 -10   2   3      475.78      464.20      7.42 o 
  -9   2   3       72.80       64.49      2.90 o 
  -8   2   3        2.21        6.43      1.81 o 
  -7   2   3       25.42       24.56      1.81 o 
  -6   2   3     3569.36     3788.70     26.57 o 
  -5   2   3       42.82       41.73      2.11 o 
  -4   2   3      471.94      409.80      5.24 o 
  -3   2   3       17.49       20.67      3.23 o 
  -2   2   3     1377.56     1399.11     12.62 o 
  -1   2   3     8040.52     7926.33     54.48 o 
   0   2   3    18521.76    18381.67    212.69 o 
   1   2   3        2.32        0.00      0.90 o 
   2   2   3     4230.03     4064.19     27.61 o 
   3   2   3     1907.44     1897.15     15.30 o 
   4   2   3        0.15        0.00      1.04 o 
   5   2   3     1498.95     1445.56     17.28 o 
   6   2   3     5325.79     5739.06     52.30 o 
   7   2   3      459.38      457.70      6.86 o 
   8   2   3     2010.43     2066.06     19.49 o 
   9   2   3      276.12      253.58      6.33 o 
  10   2   3      164.38      157.29      6.56 o 
  11   2   3      555.13      558.61     12.46 o 
  12   2   3     1063.05     1064.56     18.35 o 
  13   2   3      537.48      550.62     13.38 o 
  14   2   3        0.54        3.71      3.11 o 
  15   2   3       69.75       68.35      9.57 o 
  16   2   3      128.71      133.61      8.17 o 
  17   2   3       33.52       22.22      4.80 o 
  18   2   3       25.04       25.88      5.36 o 
 -18   3   3        2.74       10.90      7.37 o 
 -17   3   3       10.65       11.39      7.06 o 
 -16   3   3      107.67      123.06     14.00 o 
 -15   3   3      163.73      189.45     10.37 o 
 -14   3   3      251.17      249.49      9.39 o 
 -13   3   3      553.84      577.13     13.47 o 
 -12   3   3      110.82      106.15      7.55 o 
 -11   3   3       76.70       88.38      8.05 o 
 -10   3   3        4.49        2.33      1.83 o 
  -9   3   3       29.05       26.66      2.24 o 
  -8   3   3        4.92        5.28      1.41 o 
  -7   3   3        0.82        0.64      1.13 o 
  -6   3   3     1293.52     1418.30     13.07 o 
  -5   3   3       85.38       82.99      2.79 o 
  -4   3   3      280.24      321.50      5.62 o 
  -3   3   3     2302.96     2205.29     19.17 o 
  -2   3   3      606.41      585.48      7.70 o 
  -1   3   3     8594.85     8685.08     60.64 o 
   0   3   3     2935.50     2828.05     22.95 o 
   1   3   3      142.33      120.62      3.20 o 
   2   3   3       83.37       78.83      3.42 o 
   3   3   3     4939.38     5092.27     35.19 o 
   4   3   3       24.91       29.19      5.11 o 
   5   3   3      294.33      295.19      7.36 o 
   6   3   3      599.32      680.23     11.93 o 
   7   3   3       49.68       47.42      4.48 o 
   8   3   3       54.07       50.13      4.19 o 
   9   3   3     1468.54     1463.99     22.83 o 
  10   3   3      265.43      229.50     13.86 o 
  11   3   3      241.13      258.14     13.05 o 
  12   3   3     3374.96     3425.52     39.66 o 
  13   3   3        8.06        4.23      4.97 o 
  14   3   3        2.65        0.00      2.66 o 
  15   3   3       52.28       63.79      6.96 o 
  16   3   3        2.92        0.00      4.57 o 
  17   3   3        1.59        1.74      3.75 o 
  18   3   3        0.91        3.18      4.12 o 
 -17   4   3        0.18        0.00      5.20 o 
 -16   4   3       82.71      104.85     13.87 o 
 -15   4   3       26.57       22.63      9.75 o 
 -14   4   3        0.36        0.00      3.28 o 
 -13   4   3       46.38       56.78      8.54 o 
 -12   4   3        6.67        1.00      2.86 o 
 -11   4   3        2.84        6.05      2.86 o 
 -10   4   3        0.91        0.00      2.24 o 
  -9   4   3       63.85       58.28      4.66 o 
  -8   4   3       21.05       25.80      2.73 o 
  -7   4   3       20.07       19.63      2.97 o 
  -6   4   3      823.83      848.91      9.98 o 
  -5   4   3      202.27      202.85      6.00 o 
  -4   4   3      105.42      123.47      3.96 o 
  -3   4   3      250.74      221.08      5.08 o 
  -2   4   3      198.26      189.17      5.22 o 
  -1   4   3      940.96      934.28      9.91 o 
   0   4   3      203.77      212.53      4.39 o 
   1   4   3      219.94      208.13      4.32 o 
   2   4   3       33.42       27.14      2.81 o 
   3   4   3     1191.96     1258.19     14.72 o 
   4   4   3       64.24       68.00      3.03 o 
   5   4   3       69.67       51.03      5.37 o 
   6   4   3       20.52       21.20      3.80 o 
   7   4   3       95.74       89.24      5.32 o 
   8   4   3        0.13        1.97      2.32 o 
   9   4   3      134.48      122.45      6.51 o 
  10   4   3       79.54       85.28      5.97 o 
  11   4   3       43.73       32.67      4.61 o 
  12   4   3      466.84      477.89     13.19 o 
  13   4   3        9.96       10.05      3.84 o 
  14   4   3       36.29       33.30      6.25 o 
  15   4   3       27.28       24.41      4.81 o 
  16   4   3       18.67       22.63      5.07 o 
  17   4   3        3.27        8.36      4.16 o 
 -16   5   3        0.58        0.00      6.69 o 
 -15   5   3      104.34      135.11     10.53 o 
 -14   5   3       29.39       19.17      5.44 o 
 -13   5   3       78.67       83.69      7.67 o 
 -12   5   3       98.71       88.95      6.68 o 
 -11   5   3       95.03       97.78      6.61 o 
 -10   5   3      542.74      521.70     12.79 o 
  -9   5   3       23.33       19.71      4.80 o 
  -8   5   3        1.27        0.00      2.21 o 
  -7   5   3      154.59      170.39      6.96 o 
  -6   5   3      798.70      786.16     15.12 o 
  -5   5   3       77.85       71.04      3.81 o 
  -4   5   3      775.26      752.70     10.73 o 
  -3   5   3       61.34       60.97      2.92 o 
  -2   5   3       37.34       35.06      2.60 o 
  -1   5   3       41.78       54.61      3.06 o 
   0   5   3      162.62      154.32      4.19 o 
   1   5   3      420.84      425.46      6.89 o 
   2   5   3        7.58       10.99      2.11 o 
   3   5   3      145.39      157.35      6.44 o 
   4   5   3       11.71       11.93      3.16 o 
   5   5   3       54.37       40.83      4.13 o 
   6   5   3       19.48       13.50      3.03 o 
   7   5   3       20.31       23.06      4.36 o 
   8   5   3      130.80      151.46      7.41 o 
   9   5   3        3.14        8.41      3.12 o 
  10   5   3       81.91       85.39      6.43 o 
  11   5   3        0.42        1.78      3.15 o 
  12   5   3       78.69      103.17      7.42 o 
  13   5   3       83.37       97.56      7.64 o 
  14   5   3       35.06       35.23      5.64 o 
  15   5   3        0.23        7.77      4.07 o 
 -14   6   3       96.09      113.74     10.38 o 
 -13   6   3        2.26        4.35      4.20 o 
 -12   6   3        7.93        3.78      3.40 o 
 -11   6   3        0.32        1.53      3.09 o 
 -10   6   3        1.37        2.26      2.91 o 
  -9   6   3       26.24       16.39      3.78 o 
  -8   6   3       30.68       38.01      4.62 o 
  -7   6   3      104.61      124.22      6.81 o 
  -6   6   3       52.10       46.60      9.44 o 
  -5   6   3        3.26        3.77      2.41 o 
  -4   6   3       48.83       56.10      7.88 o 
  -3   6   3      104.58      125.43      5.36 o 
  -2   6   3       29.44       31.15      2.89 o 
  -1   6   3      255.77      242.55      6.89 o 
   0   6   3      293.89      293.84     11.96 o 
   1   6   3       38.62       33.49      4.61 o 
   2   6   3       34.78       35.05      4.86 o 
   3   6   3       62.36       60.70      5.10 o 
   4   6   3        5.91        2.47      2.71 o 
   5   6   3      111.52       99.85      6.46 o 
   6   6   3        6.53        1.86      2.46 o 
   7   6   3        2.18        0.00      2.54 o 
   8   6   3       11.77        5.96      3.19 o 
   9   6   3       22.44       25.04      4.61 o 
  10   6   3       52.11       65.29      6.41 o 
  11   6   3       73.95       82.85      7.16 o 
  12   6   3      307.14      302.97     11.63 o 
  13   6   3       28.89       33.67      5.58 o 
  14   6   3       30.32       25.41      5.31 o 
 -12   7   3        3.54        9.57      4.16 o 
 -11   7   3        2.76        0.22      3.34 o 
 -10   7   3       81.35       85.39      7.19 o 
  -9   7   3       91.28      103.60      7.43 o 
  -8   7   3        0.36        2.77      2.99 o 
  -7   7   3       20.15       22.01      7.53 o 
  -6   7   3        3.34        3.91      2.71 o 
  -5   7   3        2.21        0.49      2.86 o 
  -4   7   3       11.87        5.57      4.64 o 
  -3   7   3      560.11      592.45     21.63 o 
  -1   7   3      719.74      793.48     24.67 o 
   0   7   3      887.95      896.77     26.60 o 
   1   7   3      174.64      169.16     11.89 o 
   2   7   3       44.56       44.02     10.12 o 
   3   7   3       84.28       82.08      6.47 o 
   4   7   3       14.82       21.08      4.94 o 
   5   7   3       11.91        3.52      4.33 o 
   6   7   3       40.94       36.95      6.51 o 
   7   7   3       28.47       32.84      4.92 o 
   8   7   3       60.53       52.03      6.58 o 
   9   7   3       98.52      100.04      7.72 o 
  10   7   3        0.16        0.00      3.10 o 
  11   7   3       78.81       92.62      8.03 o 
  12   7   3       84.24       76.36     10.10 o 
  -9   8   3       23.38       18.20      4.65 o 
  -8   8   3        0.70        0.00      2.88 o 
  -7   8   3        0.76        0.00      3.67 o 
  -6   8   3        8.28        6.12      4.38 o 
  -5   8   3        0.00        0.00      5.08 o 
   2   8   3       12.86       10.12      4.15 o 
   3   8   3       12.74        9.01      4.00 o 
   4   8   3       13.30        9.65      3.94 o 
   5   8   3        1.60        0.00      2.95 o 
   6   8   3        0.26        0.00      3.55 o 
   7   8   3        7.37        3.31      3.99 o 
   8   8   3       70.89       63.50      7.44 o 
   1   9   3        1.55        8.67      6.87 o 
   2   9   3       28.95       36.23      9.91 o 
 -19   0   4       43.51       58.83     10.59 o 
 -18   0   4      107.44      119.53     13.01 o 
 -17   0   4        2.10        1.36      3.38 o 
 -16   0   4      217.78      211.82     10.34 o 
 -15   0   4        1.61        2.67      3.81 o 
 -14   0   4      399.76      410.07     13.21 o 
 -13   0   4      230.68      247.37      7.97 o 
 -12   0   4      937.52      921.08     15.04 o 
 -11   0   4      162.88      177.30      6.39 o 
 -10   0   4     1212.48     1182.01     16.22 o 
  -9   0   4      647.73      605.15     10.35 o 
  -8   0   4     1995.55     2073.19     25.53 o 
  -7   0   4     8604.02     8780.40     71.75 o 
  -6   0   4     3537.36     3492.02     31.50 o 
  -5   0   4     7233.52     7230.27     58.62 o 
  -4   0   4      888.71      847.96     17.81 o 
  -3   0   4     1190.82     1180.44     15.77 o 
  -2   0   4    49401.15    53103.24    515.16 o 
  -1   0   4     3025.15     2700.92     39.97 o 
   0   0   4      732.83      735.06      8.10 o 
   1   0   4     6557.68     6304.63     50.01 o 
   2   0   4       24.30       42.78      8.55 o 
   3   0   4      167.30      163.58      3.11 o 
   4   0   4      217.67      257.03      4.55 o 
   5   0   4      560.60      519.47     16.01 o 
   6   0   4      788.49      854.38     18.07 o 
   7   0   4    21013.21    22984.62    216.01 o 
   8   0   4       65.21      123.28      7.52 o 
   9   0   4       46.24       60.02      8.17 o 
  10   0   4       27.44       30.17      3.84 o 
  11   0   4        0.46        2.72      2.91 o 
  12   0   4      362.72      381.71     11.93 o 
  13   0   4       20.31       17.93      4.20 o 
  14   0   4       40.00       32.83      5.36 o 
  15   0   4      203.46      195.43     16.29 o 
  16   0   4       14.11       11.83      7.80 o 
  17   0   4       29.82       38.76     10.40 o 
  18   0   4        4.23       20.12      8.17 o 
  19   0   4        0.52        0.00      6.56 o 
 -19   1   4        1.13        2.41      4.71 o 
 -18   1   4        1.53        1.99      4.61 o 
 -17   1   4       43.10       48.77      6.53 o 
 -16   1   4      398.75      422.68     14.47 o 
 -15   1   4      135.28      139.92      9.88 o 
 -14   1   4     1322.65     1304.47     17.27 o 
 -13   1   4      403.16      412.08     10.47 o 
 -12   1   4       12.64       13.57      2.18 o 
 -11   1   4       11.15       15.95      2.75 o 
 -10   1   4        4.49        2.07      1.38 o 
  -9   1   4      515.19      491.04      7.17 o 
  -8   1   4       14.83        8.69      1.43 o 
  -7   1   4       36.34       47.11      2.21 o 
  -6   1   4       22.08       27.03      1.66 o 
  -5   1   4      267.41      244.43      3.86 o 
  -4   1   4     1375.90     1311.11     11.95 o 
  -3   1   4    12551.72    12276.48     82.30 o 
  -2   1   4    74695.00    77221.52    463.42 o 
  -1   1   4    11682.22    11411.62     79.55 o 
   0   1   4     2339.58     2257.91     14.19 o 
   1   1   4     3779.64     3691.32     21.85 o 
   2   1   4     6647.29     6387.35     40.11 o 
   3   1   4      239.27      225.07      3.21 o 
   4   1   4      412.84      366.20      3.82 o 
   5   1   4     1408.74     1324.01     11.45 o 
   6   1   4       22.63       24.50      1.80 o 
   7   1   4      612.99      632.25      8.60 o 
   8   1   4       35.06       17.87      2.00 o 
   9   1   4       31.25       43.01      2.83 o 
  10   1   4        8.11        7.59      2.67 o 
  11   1   4        1.77        2.32      1.75 o 
  12   1   4        8.44        3.72      2.64 o 
  13   1   4        1.17        7.25      4.78 o 
  14   1   4       12.37       10.97      4.92 o 
  15   1   4       12.22        7.05      3.53 o 
  16   1   4       79.94       68.22      6.26 o 
  17   1   4        1.93        6.39      3.58 o 
  18   1   4        8.56        1.16      5.26 o 
 -18   2   4        2.10        3.41      5.94 o 
 -17   2   4       47.17       51.40     10.47 o 
 -16   2   4       20.93       10.59      5.88 o 
 -15   2   4       10.28       13.68      6.63 o 
 -14   2   4       29.45       35.73      7.28 o 
 -13   2   4      229.11      234.43     11.44 o 
 -12   2   4      419.07      468.77      9.57 o 
 -11   2   4        3.13        0.07      1.48 o 
 -10   2   4        0.27        0.00      1.27 o 
  -9   2   4      299.46      281.39      5.52 o 
  -8   2   4      265.99      264.61      6.92 o 
  -7   2   4        0.53        0.13      0.99 o 
  -6   2   4       41.44       36.95      2.02 o 
  -5   2   4     4404.88     4583.93     30.88 o 
  -4   2   4      890.03      823.73     10.16 o 
  -3   2   4     1512.03     1501.82     13.82 o 
  -2   2   4    18725.85    19056.68    125.90 o 
  -1   2   4     7106.75     6942.66     48.48 o 
   0   2   4       12.98       11.85      1.62 o 
   1   2   4      147.28      145.03      2.47 o 
   2   2   4      634.54      569.06      6.75 o 
   3   2   4      170.68      146.39      4.54 o 
   4   2   4     1168.00     1199.12     11.57 o 
   5   2   4      217.61      241.21      5.39 o 
   6   2   4      152.25      168.10      7.39 o 
   7   2   4      213.37      214.61      9.42 o 
   8   2   4      127.59      116.97      3.75 o 
   9   2   4        8.84       10.69      2.57 o 
  10   2   4        2.12        4.16      3.51 o 
  11   2   4      710.59      662.44     14.25 o 
  12   2   4       34.40       38.22      4.70 o 
  13   2   4       11.71        6.72      3.06 o 
  14   2   4       38.64       51.25      5.34 o 
  15   2   4       89.40       90.56      8.14 o 
  16   2   4        7.41        9.39      3.93 o 
  17   2   4       40.88       43.47      6.00 o 
  18   2   4        2.70        5.42      4.10 o 
 -18   3   4       27.47       26.19      9.04 o 
 -17   3   4       39.79       47.62     10.28 o 
 -16   3   4       10.18        8.61      6.25 o 
 -15   3   4       23.28       11.77      6.19 o 
 -14   3   4      311.57      317.77     14.71 o 
 -13   3   4       15.20       17.77      4.51 o 
 -12   3   4       99.68       91.07      5.75 o 
 -11   3   4       24.49       28.12      3.08 o 
 -10   3   4       23.72       22.39      2.32 o 
  -9   3   4       72.47       70.51      3.81 o 
  -8   3   4      167.39      178.08      4.42 o 
  -7   3   4      301.87      300.77      6.12 o 
  -6   3   4        0.47        0.00      1.11 o 
  -5   3   4      703.29      765.36      8.71 o 
  -4   3   4        7.65        5.99      1.36 o 
  -3   3   4        8.63       11.88      1.57 o 
  -2   3   4       47.88       42.35      2.56 o 
  -1   3   4      959.72      958.37     11.36 o 
   0   3   4      211.50      222.12      4.47 o 
   1   3   4      984.56      995.22     11.47 o 
   2   3   4     2638.70     2851.18     19.28 o 
   3   3   4       30.99       35.31      2.77 o 
   4   3   4      151.91      152.32      4.03 o 
   5   3   4        5.83        8.77      1.97 o 
   6   3   4      376.44      395.28      9.01 o 
   7   3   4      783.22      779.36     13.65 o 
   8   3   4       28.03       29.82      3.52 o 
   9   3   4       71.86       64.30      4.89 o 
  10   3   4      264.32      247.47      8.55 o 
  11   3   4       51.34       68.75      5.54 o 
  12   3   4      493.26      488.43     12.83 o 
  13   3   4        3.93        0.00      2.59 o 
  14   3   4      102.12       97.32      7.12 o 
  15   3   4        2.79        1.70      3.16 o 
  16   3   4        0.03        0.04      3.40 o 
  17   3   4       31.63       38.56      6.72 o 
 -17   4   4        0.86        0.00      5.45 o 
 -16   4   4       12.90        8.61      7.18 o 
 -15   4   4       33.70       27.12      8.67 o 
 -14   4   4       66.92       73.52      9.78 o 
 -13   4   4        0.75        0.00      3.11 o 
 -12   4   4       69.23       68.64      5.67 o 
 -11   4   4        1.89        1.89      2.59 o 
 -10   4   4        5.23        5.99      2.81 o 
  -9   4   4        5.93        5.62      2.22 o 
  -8   4   4      188.42      196.62      5.75 o 
  -7   4   4      241.20      280.98      6.32 o 
  -6   4   4      529.14      554.86      7.93 o 
  -5   4   4      618.39      623.04      8.32 o 
  -4   4   4       11.72       12.71      1.83 o 
  -3   4   4       10.08       10.35      1.71 o 
  -2   4   4     1502.76     1496.47     17.64 o 
  -1   4   4     1920.43     1877.90     18.07 o 
   0   4   4      354.80      370.77      5.88 o 
   1   4   4        4.20        7.63      3.82 o 
   2   4   4     1935.97     2022.71     15.72 o 
   3   4   4      194.05      177.93      3.61 o 
   4   4   4       17.78       19.72      2.85 o 
   5   4   4       99.77      108.27      7.80 o 
   6   4   4      189.53      173.30      6.59 o 
   7   4   4      254.44      267.93      8.43 o 
   8   4   4      220.88      212.01      7.71 o 
   9   4   4      127.29      117.98      6.54 o 
  10   4   4      786.23      776.92     15.85 o 
  11   4   4     1935.62     1932.58     36.19 o 
  12   4   4      282.06      283.12     10.28 o 
  13   4   4      151.31      138.00      8.20 o 
  14   4   4        1.72        0.00      4.34 o 
  15   4   4        1.62        4.10      3.52 o 
  16   4   4        4.43        6.83      4.50 o 
  17   4   4        4.84        7.96      4.31 o 
 -16   5   4        0.43        0.00      5.33 o 
 -15   5   4       56.59       59.88     11.70 o 
 -14   5   4       76.44       76.30     10.16 o 
 -13   5   4       34.57       30.46      6.00 o 
 -12   5   4       73.98       57.36      5.77 o 
 -11   5   4      106.70      126.74     11.22 o 
 -10   5   4       50.91       49.38      4.97 o 
  -9   5   4      132.39      112.19      6.41 o 
  -8   5   4       90.95       97.46      5.89 o 
  -7   5   4       91.57      101.71      5.74 o 
  -6   5   4      217.36      220.96      6.22 o 
  -5   5   4      251.54      230.13      5.93 o 
  -4   5   4       14.72       20.01      2.38 o 
  -3   5   4       61.36       62.90      3.79 o 
  -2   5   4     1018.68     1027.67     18.90 o 
  -1   5   4     2345.71     2238.14     21.26 o 
   0   5   4      263.83      262.18      5.47 o 
   1   5   4       97.36       97.72      3.57 o 
   2   5   4     1025.16     1043.90     12.62 o 
   3   5   4      598.73      615.26     13.89 o 
   4   5   4       62.47       67.48      4.92 o 
   5   5   4       13.85       15.08      2.98 o 
   6   5   4      232.78      240.92      8.24 o 
   7   5   4       33.80       34.17      4.27 o 
   8   5   4        0.09        0.00      2.40 o 
   9   5   4       25.95       23.50      3.93 o 
  10   5   4       67.94       65.16      6.03 o 
  11   5   4      510.47      509.52     13.84 o 
  12   5   4      462.08      472.07     13.93 o 
  13   5   4       70.43       75.16      7.00 o 
  14   5   4        0.65        4.93      3.95 o 
  15   5   4        5.96        3.17      3.62 o 
 -14   6   4       11.79       12.56      5.56 o 
 -13   6   4       65.82       76.26      8.79 o 
 -12   6   4       16.10        8.83      4.67 o 
 -11   6   4        4.41        0.00      2.89 o 
 -10   6   4       39.40       44.14      5.24 o 
  -9   6   4        1.22        2.05      2.89 o 
  -8   6   4       66.77       58.09      5.38 o 
  -7   6   4       78.70       70.52      5.58 o 
  -6   6   4       22.76       23.63      4.27 o 
  -5   6   4      212.26      230.54      9.96 o 
  -4   6   4       34.89       38.22      5.20 o 
  -3   6   4       60.55       58.43      4.21 o 
  -2   6   4      127.52      127.96      4.87 o 
  -1   6   4        8.15        2.71      1.98 o 
   0   6   4       50.27       53.14      3.78 o 
   1   6   4       40.36       34.89      3.90 o 
   2   6   4       41.43       37.80      4.18 o 
   3   6   4        4.01        3.73      2.40 o 
   4   6   4        0.97        7.33      2.58 o 
   5   6   4       80.68       73.64      5.66 o 
   6   6   4        8.26       11.25      5.23 o 
   7   6   4        2.10        0.17      2.41 o 
   8   6   4       52.72       51.91      5.51 o 
   9   6   4       14.90       15.60      3.93 o 
  10   6   4        0.20        0.19      3.11 o 
  11   6   4       24.88       23.37      5.64 o 
  12   6   4        0.09        2.83      3.68 o 
  13   6   4        0.01        3.91      3.69 o 
  14   6   4      153.64      176.92     10.48 o 
 -12   7   4        6.25        2.08      4.57 o 
 -11   7   4       10.14        1.14      3.59 o 
 -10   7   4        0.00        1.55      4.00 o 
  -9   7   4        1.46        0.00      3.41 o 
  -8   7   4        0.18        0.00      2.78 o 
  -7   7   4        3.17        2.66      2.96 o 
  -6   7   4       11.01       11.22      3.70 o 
  -5   7   4       43.35       31.61      5.36 o 
  -4   7   4       50.59       65.46      8.92 o 
  -2   7   4        1.47        1.92      4.64 o 
  -1   7   4      212.03      204.00      9.01 o 
   0   7   4      262.19      253.37     14.19 o 
   1   7   4       79.90       85.40      9.60 o 
   2   7   4        8.79        5.43      2.83 o 
   3   7   4       10.84        7.81      3.14 o 
   4   7   4       53.19       53.19      5.33 o 
   5   7   4       45.43       49.78      5.36 o 
   6   7   4        6.68        7.17      3.75 o 
   7   7   4       28.47       13.17      3.85 o 
   8   7   4       44.51       49.66      5.92 o 
   9   7   4        3.33        4.60      3.55 o 
  10   7   4        3.29        6.99      4.63 o 
  11   7   4        1.44        0.00      3.19 o 
  -8   8   4        8.09        5.78     18.79 o 
  -7   8   4        1.96        0.71      3.81 o 
  -6   8   4        1.94        0.00      5.51 o 
  -5   8   4       81.94      103.86     13.50 o 
   1   8   4       17.76       18.13      6.16 o 
   2   8   4       40.19       32.28      5.65 o 
   3   8   4        8.01        4.59      3.06 o 
   4   8   4        1.81        0.00      2.71 o 
   5   8   4        1.63        0.00      3.67 o 
   6   8   4       11.73       14.39      4.10 o 
   7   8   4       19.19        8.47      3.77 o 
   8   8   4        0.10        0.00      3.51 o 
 -18   1   5      171.88      190.79     11.60 o 
 -17   1   5      199.21      213.13      9.04 o 
 -16   1   5      198.00      214.12     16.44 o 
 -15   1   5      276.80      270.01      8.91 o 
 -14   1   5      737.43      723.69     12.70 o 
 -13   1   5       63.38       54.99      4.67 o 
 -12   1   5        7.71        4.06      1.84 o 
 -11   1   5        0.55        1.03      1.62 o 
 -10   1   5        1.88        3.30      1.47 o 
  -9   1   5      131.21      130.87      3.77 o 
  -8   1   5      187.42      205.90      4.34 o 
  -7   1   5      347.30      332.78      5.20 o 
  -6   1   5      541.70      575.69      6.65 o 
  -5   1   5      291.55      285.98      3.87 o 
  -4   1   5       68.84       76.71      2.26 o 
  -3   1   5     5462.91     5251.92     38.56 o 
  -2   1   5      239.94      234.58      3.45 o 
  -1   1   5      400.53      388.08      4.46 o 
   0   1   5     3224.71     3056.67     18.80 o 
   1   1   5     1979.83     1926.13     12.84 o 
   2   1   5        5.72        3.50      0.78 o 
   3   1   5      931.31      931.65      8.01 o 
   4   1   5     2328.69     2261.42     13.77 o 
   5   1   5       32.12       36.31      1.42 o 
   6   1   5     1983.78     2103.08     24.97 o 
   7   1   5      317.07      340.45      6.25 o 
   8   1   5       21.70       19.67      2.04 o 
   9   1   5       79.40      107.27      5.27 o 
  10   1   5      853.86      889.35     13.22 o 
  11   1   5       96.92       96.38      4.41 o 
  12   1   5      123.77      142.71      6.88 o 
  13   1   5       99.25      115.43      8.03 o 
  14   1   5       34.65       28.07      4.28 o 
  15   1   5       13.89       14.74      3.96 o 
  16   1   5       62.66       62.76      6.35 o 
  17   1   5       25.58       17.21      5.93 o 
  18   1   5        1.25        1.37      4.69 o 
 -18   2   5       31.50       47.51      7.24 o 
 -17   2   5        3.80        9.35      6.75 o 
 -16   2   5        0.27        2.23      5.39 o 
 -15   2   5       38.14       53.23      8.67 o 
 -14   2   5      375.19      398.49     24.94 o 
 -13   2   5      118.53      114.94      5.65 o 
 -12   2   5      147.16      133.35      5.21 o 
 -11   2   5      158.46      172.61      5.04 o 
 -10   2   5      259.79      291.27      7.91 o 
  -9   2   5        1.12        3.71      1.46 o 
  -8   2   5      714.64      772.83      9.18 o 
  -7   2   5     1686.67     1792.23     15.45 o 
  -6   2   5     3912.74     4167.88     29.08 o 
  -5   2   5      250.08      249.24      4.36 o 
  -4   2   5     1588.00     1553.17     14.75 o 
  -3   2   5     2477.18     2437.60     20.38 o 
  -2   2   5      914.86      918.80      9.72 o 
  -1   2   5      596.68      588.45      7.13 o 
   0   2   5      750.36      651.97      6.22 o 
   1   2   5        1.68        0.53      0.64 o 
   2   2   5     2222.39     2183.33     18.44 o 
   3   2   5     2229.82     1916.07     17.96 o 
   4   2   5      361.04      324.50      5.45 o 
   5   2   5       95.42      110.05      3.38 o 
   6   2   5     1547.61     1647.35     17.44 o 
   7   2   5    10617.98    11169.15     78.20 o 
   8   2   5       48.64       51.41      4.05 o 
   9   2   5       22.70       31.17      3.51 o 
  10   2   5      310.04      323.82      9.34 o 
  11   2   5       80.92       66.93      5.27 o 
  12   2   5       13.32       22.01      6.87 o 
  13   2   5        1.30        0.08      2.46 o 
  14   2   5        1.76        7.47      5.20 o 
  15   2   5       10.71        6.70      3.65 o 
  16   2   5        2.18        0.00      4.27 o 
  17   2   5        1.47        2.73      3.78 o 
  18   2   5        5.06        8.93      4.52 o 
 -18   3   5       35.70       30.03      9.91 o 
 -17   3   5       19.49       18.27      7.99 o 
 -16   3   5        3.34        0.00      5.82 o 
 -15   3   5      188.39      196.04     16.29 o 
 -14   3   5       72.73       83.48     11.39 o 
 -13   3   5       19.53       26.70      9.57 o 
 -12   3   5       62.37       56.53      4.58 o 
 -11   3   5      101.85      109.70      5.33 o 
 -10   3   5       77.65       81.94      3.62 o 
  -9   3   5      136.28      140.26      4.25 o 
  -8   3   5        8.04        7.16      1.97 o 
  -7   3   5      663.07      674.41      8.68 o 
  -6   3   5       43.90       48.49      2.50 o 
  -5   3   5      310.26      301.72      5.28 o 
  -4   3   5       48.88       48.36      2.63 o 
  -3   3   5      647.59      621.60      9.75 o 
  -2   3   5      659.30      677.56      8.73 o 
  -1   3   5      124.95      119.63      3.57 o 
   0   3   5        0.41        0.00      0.90 o 
   1   3   5      435.55      472.28      6.18 o 
   2   3   5      369.01      355.40      5.65 o 
   3   3   5      700.57      659.70      7.01 o 
   4   3   5     2822.45     2967.41     26.67 o 
   5   3   5        0.00        0.00      1.14 o 
   6   3   5        0.41        2.46      1.73 o 
   7   3   5        9.39       10.16      2.41 o 
   8   3   5       25.29       34.08      3.81 o 
   9   3   5      898.76      824.72     17.49 o 
  10   3   5       11.67        6.57      2.82 o 
  11   3   5       68.47       70.99      5.85 o 
  12   3   5      363.66      359.67     11.22 o 
  13   3   5       46.64       46.75      6.22 o 
  14   3   5        1.24        1.93      3.08 o 
  15   3   5        0.06        0.00      2.87 o 
  16   3   5       28.78       19.96      4.74 o 
  17   3   5       11.18        8.72      4.20 o 
 -17   4   5        2.00        3.72      6.01 o 
 -16   4   5       41.00       61.80     11.58 o 
 -15   4   5      203.76      207.93     17.34 o 
 -14   4   5        2.13        1.80      6.07 o 
 -13   4   5        4.03        1.41      5.36 o 
 -12   4   5       44.39       48.77      7.15 o 
 -11   4   5        1.93        0.00      2.52 o 
 -10   4   5        2.45        0.00      2.10 o 
  -9   4   5        9.62        8.63      2.26 o 
  -8   4   5       22.88       21.09      2.27 o 
  -7   4   5       76.84       80.13      3.39 o 
  -6   4   5       50.47       40.28      2.99 o 
  -5   4   5       78.75       73.65      4.01 o 
  -4   4   5       67.70       63.90      3.22 o 
  -3   4   5     4747.07     4697.90     43.46 o 
  -2   4   5     1563.92     1498.00     17.97 o 
  -1   4   5        6.31        5.91      1.61 o 
   0   4   5     3331.99     3282.27     27.70 o 
   1   4   5      133.64      134.83      3.37 o 
   2   4   5      726.09      809.94      8.56 o 
   3   4   5      526.28      541.36      6.78 o 
   4   4   5      160.34      148.97      5.67 o 
   5   4   5      113.22      123.60      6.07 o 
   6   4   5       54.72       59.74      4.61 o 
   7   4   5      271.12      284.58      8.71 o 
   8   4   5        7.83        5.85      2.54 o 
   9   4   5      389.76      379.41     10.79 o 
  10   4   5      272.37      272.47     14.81 o 
  11   4   5      629.59      639.54     14.99 o 
  12   4   5       42.95       51.97      5.68 o 
  13   4   5      308.51      306.19     11.13 o 
  14   4   5       38.80       49.27     11.60 o 
  15   4   5        3.78        9.40      4.09 o 
  16   4   5      116.83      117.71      8.79 o 
 -15   5   5        4.48        2.85      5.45 o 
 -14   5   5       15.12       19.82      7.93 o 
 -13   5   5      116.27      130.77      9.80 o 
 -12   5   5       32.48       34.48      5.75 o 
 -11   5   5        1.32        0.00      2.67 o 
 -10   5   5      174.61      163.93      7.63 o 
  -9   5   5      144.67      148.13      7.14 o 
  -8   5   5        0.17        0.32      2.28 o 
  -7   5   5      106.30      113.49      6.56 o 
  -6   5   5       50.17       49.33      3.60 o 
  -5   5   5      136.41      125.24      5.04 o 
  -4   5   5       39.29       38.45      5.43 o 
  -3   5   5      451.17      471.85      9.62 o 
  -2   5   5      163.45      144.42      5.41 o 
  -1   5   5       20.76       25.48      2.42 o 
   0   5   5      160.67      179.10      4.65 o 
   1   5   5       74.31       78.72      3.33 o 
   2   5   5      165.13      179.03      5.16 o 
   3   5   5       70.12       69.79      3.70 o 
   4   5   5       22.03       17.55      4.95 o 
   5   5   5      153.93      149.36      6.65 o 
   6   5   5       34.62       28.40      3.91 o 
   7   5   5        9.18       16.71      6.93 o 
   8   5   5       40.35       41.04      4.66 o 
   9   5   5        0.00        0.67      2.67 o 
  10   5   5        9.28       11.75      3.56 o 
  11   5   5      387.78      385.93     12.17 o 
  12   5   5       37.48       27.04      4.92 o 
  13   5   5       80.00       85.28      8.71 o 
  14   5   5       48.24       43.24      6.00 o 
  15   5   5       12.97       23.24      5.00 o 
 -14   6   5       86.08       98.03     14.06 o 
 -13   6   5        0.42        4.41      4.34 o 
 -12   6   5       30.19       40.95     11.43 o 
 -11   6   5        9.36        6.05      3.94 o 
 -10   6   5      216.17      246.02      9.61 o 
  -9   6   5        1.98        2.81      2.75 o 
  -8   6   5        1.24        3.21      2.75 o 
  -7   6   5      123.30      127.22      6.85 o 
  -6   6   5       68.44       61.22      5.16 o 
  -5   6   5       61.13       66.08      8.73 o 
  -4   6   5        2.37        4.47      2.81 o 
  -3   6   5     1074.01     1057.61     15.48 o 
  -2   6   5      678.20      715.93     12.18 o 
  -1   6   5       75.53       85.10      5.14 o 
   0   6   5      133.31      116.37      7.62 o 
   1   6   5       19.14       27.39      3.09 o 
   2   6   5       48.10       48.54      3.49 o 
   3   6   5       62.72       68.95      5.33 o 
   4   6   5       24.35       21.48      3.56 o 
   5   6   5       99.15       97.11      6.32 o 
   6   6   5      143.10      134.63     14.97 o 
   7   6   5       63.32       54.45      5.40 o 
   8   6   5        0.24        0.00      2.84 o 
   9   6   5        2.41        0.77      3.76 o 
  10   6   5      115.25      125.75      8.14 o 
  11   6   5       55.52       71.33     11.55 o 
  12   6   5       27.83       27.85      5.21 o 
  13   6   5        0.56        0.00      3.51 o 
 -11   7   5       40.23       25.72      5.85 o 
 -10   7   5       36.25       38.57      5.52 o 
  -9   7   5       20.61       15.27      3.96 o 
  -8   7   5        1.37        1.02      4.49 o 
  -7   7   5        0.04        1.73      5.36 o 
  -6   7   5       52.22       46.71      6.13 o 
  -5   7   5       55.05       47.19      8.30 o 
  -4   7   5       85.84       70.85      8.98 o 
  -2   7   5      238.55      245.60     11.09 o 
  -1   7   5        4.43        5.97      2.78 o 
   0   7   5       55.30       65.81     11.80 o 
   1   7   5      197.13      219.58      8.45 o 
   2   7   5       19.08       20.04      4.41 o 
   3   7   5       79.34       68.97      5.92 o 
   4   7   5       29.93       21.84      3.81 o 
   5   7   5       73.35       68.57      7.67 o 
   6   7   5       12.46       14.77      3.70 o 
   7   7   5       80.14       74.82      7.38 o 
   8   7   5      222.72      218.82      9.97 o 
   9   7   5      169.80      189.06      9.92 o 
  10   7   5      215.78      230.21     16.58 o 
  11   7   5        1.05        0.00      3.47 o 
  -8   8   5        3.39        1.40      4.16 o 
  -7   8   5        0.12        3.59      3.97 o 
  -6   8   5        0.23        1.05      5.14 o 
  -5   8   5        7.38        6.32      5.57 o 
   1   8   5        5.65        9.00      4.09 o 
   2   8   5        0.52        0.00      2.89 o 
   3   8   5        3.50        0.00      2.82 o 
   4   8   5        9.52        7.40      3.58 o 
   5   8   5       62.28       61.07      6.41 o 
   6   8   5        6.97        3.20      3.45 o 
   7   8   5        4.40        1.43      3.65 o 
   8   8   5        1.70        0.00      3.21 o 
 -18   0   6      355.78      378.79     14.92 o 
 -17   0   6      123.26      138.29      9.50 o 
 -16   0   6      176.98      198.46     10.31 o 
 -15   0   6     1133.65     1208.68     30.86 o 
 -14   0   6      405.41      400.57     15.52 o 
 -13   0   6      319.78      307.00     11.39 o 
 -12   0   6        0.60        0.00      4.12 o 
 -11   0   6      107.15      106.76      8.24 o 
 -10   0   6      205.65      186.98      5.96 o 
  -9   0   6      619.38      575.33     10.04 o 
  -8   0   6      275.73      318.46      8.99 o 
  -7   0   6     3344.72     3671.87     48.21 o 
  -6   0   6     2975.08     2941.19     44.28 o 
  -5   0   6       32.58       27.94      2.95 o 
  -4   0   6      284.64      301.87      7.71 o 
  -3   0   6        4.42        5.79      1.62 o 
  -2   0   6     5428.75     5279.11     54.58 o 
  -1   0   6      882.60      992.09     10.90 o 
   0   0   6     3510.78     3326.54     28.91 o 
   1   0   6     2539.26     2462.52     22.61 o 
   2   0   6     3238.25     3194.64     28.48 o 
   3   0   6      815.15      779.88     10.06 o 
   4   0   6        0.17        0.00      0.88 o 
   5   0   6     2241.03     2435.02     24.08 o 
   6   0   6    26945.89    29682.50    226.48 o 
   7   0   6      173.73      173.23      9.26 o 
   8   0   6       12.75       10.96      2.53 o 
   9   0   6      188.97      220.39      8.43 o 
  10   0   6        0.86        1.47      2.35 o 
  11   0   6       15.63       13.11      3.42 o 
  12   0   6        3.53        0.00      3.53 o 
  13   0   6       94.81       91.90      6.99 o 
  14   0   6       31.94       24.65      7.99 o 
  15   0   6     1357.78     1160.25     38.78 o 
  16   0   6       44.16       27.93      9.29 o 
  17   0   6        5.51        9.97      7.93 o 
  18   0   6        4.77       17.28      9.04 o 
 -18   1   6        0.02        0.73      3.25 o 
 -17   1   6        5.46        5.82      3.20 o 
 -16   1   6        7.30        2.93      3.59 o 
 -15   1   6       85.27       81.76     10.57 o 
 -14   1   6        0.53        0.30      2.16 o 
 -13   1   6       17.12       20.78      3.04 o 
 -12   1   6       85.98       95.94      9.20 o 
 -11   1   6      353.34      350.48      7.91 o 
 -10   1   6      341.39      347.37      5.76 o 
  -9   1   6       16.33       17.96      1.72 o 
  -8   1   6     1075.68     1130.06     10.43 o 
  -7   1   6      201.36      211.47      4.40 o 
  -6   1   6      277.41      275.45      4.78 o 
  -5   1   6      240.09      253.24      5.41 o 
  -4   1   6     1603.13     1537.03     12.84 o 
  -3   1   6     6446.06     6261.25     45.63 o 
  -2   1   6     3652.15     3429.94     21.15 o 
  -1   1   6     8633.83     8323.88     46.87 o 
   0   1   6       20.37       16.18      1.08 o 
   1   1   6      434.40      418.55      4.64 o 
   2   1   6     2720.15     2470.00     16.29 o 
   3   1   6        5.70        3.93      0.94 o 
   4   1   6       34.35       35.29      1.27 o 
   5   1   6       21.16       14.97      1.01 o 
   6   1   6     1768.61     1900.65     17.80 o 
   7   1   6       74.46       69.96      3.29 o 
   8   1   6      125.16      145.26      4.34 o 
   9   1   6       27.33       20.17      2.31 o 
  10   1   6      168.10      162.68      5.25 o 
  11   1   6      200.74      230.95      8.15 o 
  12   1   6       25.64       17.92      3.65 o 
  13   1   6        2.40        0.67      2.54 o 
  14   1   6       23.47       16.86      3.89 o 
  15   1   6      231.93      197.05      9.07 o 
  16   1   6       14.37       14.29      5.35 o 
  17   1   6       10.25       14.41      8.70 o 
  18   1   6        0.15        0.00      4.60 o 
 -18   2   6        8.22        2.63      6.75 o 
 -17   2   6       90.68       90.34      9.00 o 
 -16   2   6      207.34      222.62     11.59 o 
 -15   2   6       81.39       67.64      6.89 o 
 -14   2   6      173.92      159.83     13.66 o 
 -13   2   6       40.76       42.67      4.39 o 
 -12   2   6      115.76      120.98      7.45 o 
 -11   2   6       48.17       60.50      5.56 o 
 -10   2   6        3.13        1.61      1.49 o 
  -9   2   6      347.32      352.66      7.98 o 
  -8   2   6      124.89      130.76      4.40 o 
  -7   2   6      179.68      192.98      4.24 o 
  -6   2   6      861.41      825.43      9.34 o 
  -5   2   6     2468.33     2393.96     32.66 o 
  -4   2   6       18.12       19.10      1.83 o 
  -3   2   6       23.29       21.67      1.89 o 
  -2   2   6      681.85      694.91      7.54 o 
  -1   2   6        2.04        3.83      0.85 o 
   0   2   6      329.87      317.20      5.28 o 
   1   2   6      389.54      378.21      4.61 o 
   2   2   6     1126.78     1102.35      9.00 o 
   3   2   6      120.00       97.58      2.50 o 
   4   2   6        1.19        0.00      0.74 o 
   5   2   6       31.18       40.65      1.84 o 
   6   2   6       34.44       46.50      2.84 o 
   7   2   6      365.24      386.76      9.06 o 
   8   2   6       10.29        8.18      2.20 o 
   9   2   6      151.07      148.49      8.53 o 
  10   2   6       34.80       40.04      4.32 o 
  11   2   6       46.10       46.44      4.80 o 
  12   2   6       96.47       97.43      6.31 o 
  13   2   6        0.02        0.13      2.51 o 
  14   2   6        0.49        0.54      2.57 o 
  15   2   6       21.52       17.90      4.13 o 
  16   2   6       34.75       29.99      5.19 o 
  17   2   6        0.22        0.00      3.54 o 
  18   2   6        1.24        4.24      4.14 o 
 -17   3   6       17.46       14.61      7.74 o 
 -16   3   6        0.70       10.53      6.75 o 
 -15   3   6       62.16       72.27     11.58 o 
 -14   3   6      115.47      114.14     12.76 o 
 -13   3   6        1.69        1.18      2.88 o 
 -12   3   6       86.14       82.78      5.51 o 
 -11   3   6        0.39        2.43      1.80 o 
 -10   3   6        7.45        8.75      1.95 o 
  -9   3   6       84.90       91.23      3.68 o 
  -8   3   6       57.74       64.85      3.09 o 
  -7   3   6      463.49      522.27      7.59 o 
  -6   3   6      401.61      413.77      6.51 o 
  -5   3   6       81.96       79.16      2.97 o 
  -4   3   6       69.00       69.44      3.55 o 
  -3   3   6       43.56       42.67      2.95 o 
  -2   3   6      737.71      688.15      9.05 o 
  -1   3   6       37.69       29.70      2.40 o 
   0   3   6      155.32      136.60      3.38 o 
   1   3   6      602.89      627.97      6.71 o 
   2   3   6     2989.20     3167.53     19.59 o 
   3   3   6     1856.64     1970.85     15.23 o 
   4   3   6       12.92       10.02      2.00 o 
   5   3   6       75.91       64.27      3.15 o 
   6   3   6      901.20      899.42     12.80 o 
   7   3   6       88.85       72.39      4.74 o 
   8   3   6      202.49      202.98      7.40 o 
   9   3   6      276.73      286.55     13.62 o 
  10   3   6      489.36      482.76     12.11 o 
  11   3   6      386.47      367.08     11.00 o 
  12   3   6      624.54      617.49     14.70 o 
  13   3   6       39.72       42.10      5.23 o 
  14   3   6       90.04       91.60      7.13 o 
  15   3   6        9.40       16.47      4.19 o 
  16   3   6        8.16       10.49      4.51 o 
  17   3   6        0.59        3.71      4.07 o 
 -16   4   6        0.03        5.02      6.81 o 
 -15   4   6       11.74       15.17      7.37 o 
 -14   4   6        3.57        9.29      6.38 o 
 -13   4   6       33.27       23.90      7.68 o 
 -12   4   6       28.63       23.65      4.85 o 
 -11   4   6      292.45      262.33     10.87 o 
 -10   4   6        0.21        0.00      1.93 o 
  -9   4   6        0.34        0.07      1.79 o 
  -8   4   6        4.28        3.41      1.62 o 
  -7   4   6      276.07      311.34      6.21 o 
  -6   4   6      309.60      330.54      6.27 o 
  -5   4   6       39.92       36.38      3.24 o 
  -4   4   6        1.31        1.44      1.63 o 
  -3   4   6      105.97       93.27      4.30 o 
  -2   4   6      164.11      160.47      5.48 o 
  -1   4   6      285.84      294.73      6.12 o 
   0   4   6     1271.51     1227.66     13.76 o 
   1   4   6      258.49      238.35      4.50 o 
   2   4   6     1051.32     1199.95     12.39 o 
   3   4   6      134.79      151.96      5.72 o 
   4   4   6        8.41       10.37      1.77 o 
   5   4   6      289.57      302.14      6.60 o 
   6   4   6      993.97     1077.02     17.79 o 
   7   4   6       50.31       36.26      7.07 o 
   8   4   6     1836.71     1826.55     25.25 o 
   9   4   6      288.93      322.84     18.00 o 
  10   4   6      694.47      695.91     18.31 o 
  11   4   6      853.15      932.17     34.37 o 
  12   4   6        1.08        0.54      3.03 o 
  13   4   6      335.31      360.04     12.09 o 
  14   4   6       33.36       48.03      6.02 o 
  15   4   6       12.51       12.04      5.85 o 
  16   4   6        2.04        8.80      4.15 o 
 -15   5   6        3.37        8.67      6.75 o 
 -14   5   6       51.23       40.19      9.66 o 
 -13   5   6        0.39        0.00      4.95 o 
 -12   5   6       32.06       41.49     16.72 o 
 -11   5   6      116.64      108.25      8.44 o 
 -10   5   6        4.97        1.10      4.24 o 
  -9   5   6       14.40       14.49      3.63 o 
  -8   5   6        4.61        0.31      3.63 o 
  -7   5   6       90.15       92.09      4.61 o 
  -6   5   6       11.39       11.82      2.11 o 
  -5   5   6      202.64      196.10      6.56 o 
  -4   5   6       65.12       52.34      3.89 o 
  -3   5   6      143.08      148.37      5.72 o 
  -2   5   6      161.13      150.61      5.55 o 
  -1   5   6      130.98      126.06      4.60 o 
   0   5   6       64.31       69.09      3.24 o 
   1   5   6      313.48      331.54      6.85 o 
   2   5   6      194.65      227.22      5.90 o 
   3   5   6       16.09       17.90      2.44 o 
   4   5   6       38.68       43.73      3.28 o 
   5   5   6      256.37      283.84     10.83 o 
   6   5   6       14.72       18.32      3.42 o 
   7   5   6       29.82       34.60      5.34 o 
   8   5   6       21.71       21.30      3.89 o 
   9   5   6      171.60      174.06      8.27 o 
  10   5   6      298.84      305.37     10.72 o 
  11   5   6       59.03       61.51      6.17 o 
  12   5   6      103.95      117.14     12.76 o 
  13   5   6       78.28       73.60      7.12 o 
  14   5   6       17.11        9.97      4.08 o 
  15   5   6        2.92        2.16      3.73 o 
 -13   6   6        0.00        4.46      5.70 o 
 -12   6   6       11.32       11.22      4.81 o 
 -11   6   6       54.03       69.85      7.92 o 
 -10   6   6       48.07       51.76      6.96 o 
  -9   6   6        0.01        0.00      2.60 o 
  -8   6   6        0.10        0.27      2.45 o 
  -7   6   6        9.25       10.56      3.71 o 
  -6   6   6        0.23        3.05      2.91 o 
  -5   6   6       16.95       23.23      6.87 o 
  -4   6   6     1027.45      994.13     19.62 o 
  -3   6   6       13.05       12.93      2.56 o 
  -2   6   6       14.97       15.78      2.75 o 
  -1   6   6     2551.89     2572.57     30.09 o 
   0   6   6       31.03       34.31      3.55 o 
   1   6   6       10.55       10.55      2.31 o 
   2   6   6       45.03       54.51      4.92 o 
   3   6   6        2.09        1.49      1.83 o 
   4   6   6       34.71       34.48      4.23 o 
   5   6   6        0.18        0.00      2.25 o 
   6   6   6        6.41        6.83      3.08 o 
   7   6   6       78.53       74.69      6.23 o 
   8   6   6        0.81        0.00      2.57 o 
   9   6   6       16.20       21.63      4.30 o 
  10   6   6       37.56       31.45      6.70 o 
  11   6   6       38.74       31.49      5.37 o 
  12   6   6       17.57        9.68      4.19 o 
  13   6   6        3.06        0.56      3.76 o 
 -11   7   6       21.50       24.28      5.86 o 
 -10   7   6       31.44       22.30      5.69 o 
  -9   7   6        2.95        1.27      3.52 o 
  -8   7   6        2.58        0.23      3.49 o 
  -7   7   6       19.09       26.40      5.17 o 
  -6   7   6       28.96       34.97      5.70 o 
  -5   7   6        1.13        2.17      4.52 o 
  -3   7   6      195.15      217.78     13.38 o 
  -2   7   6       10.76       13.26      4.04 o 
  -1   7   6       77.11       83.76      5.85 o 
   0   7   6       44.21       41.42      4.46 o 
   1   7   6        6.11        0.35      1.97 o 
   2   7   6        2.55        4.77      2.77 o 
   3   7   6       50.07       45.73      5.22 o 
   4   7   6        0.80        2.65      2.63 o 
   5   7   6       36.60       40.56      5.14 o 
   6   7   6       24.10       21.71      4.69 o 
   7   7   6        4.76       10.76      3.48 o 
   8   7   6        7.61        4.92      3.50 o 
   9   7   6       59.66       59.37      6.57 o 
  10   7   6        2.72        0.00      4.37 o 
  11   7   6        2.89        0.00      3.64 o 
  -8   8   6        5.71        4.02      8.98 o 
  -7   8   6        0.19        0.00      4.95 o 
  -6   8   6        1.12        0.56      5.57 o 
  -5   8   6        1.24        3.78      5.94 o 
   0   8   6        5.59        5.18      3.58 o 
   1   8   6        0.09        0.00      3.32 o 
   2   8   6       33.58       39.73      5.61 o 
   3   8   6        0.72        2.02      4.60 o 
   4   8   6       19.62       19.59      4.29 o 
   5   8   6       35.18       23.85      4.92 o 
   6   8   6       18.06       11.77      4.17 o 
   7   8   6       20.89       18.93      4.64 o 
 -18   1   7       24.68       26.29      4.60 o 
 -17   1   7       16.45       11.85      3.64 o 
 -16   1   7      125.98      126.14      6.38 o 
 -15   1   7        2.20        0.00      2.11 o 
 -14   1   7        0.04        0.00      2.03 o 
 -13   1   7        2.77        1.47      2.06 o 
 -12   1   7       24.24       17.56      2.70 o 
 -11   1   7       36.51       37.85      3.40 o 
 -10   1   7       50.06       46.75      3.49 o 
  -9   1   7       71.96       67.83      2.67 o 
  -8   1   7     1727.46     1835.62     14.50 o 
  -7   1   7      199.58      188.27      3.54 o 
  -6   1   7       71.61       66.93      3.05 o 
  -5   1   7      305.97      313.10      4.86 o 
  -4   1   7      504.71      485.74      7.54 o 
  -3   1   7     2028.48     2032.19     15.88 o 
  -2   1   7      229.51      214.38      3.19 o 
  -1   1   7       40.47       39.41      1.54 o 
   0   1   7      339.41      323.19      4.17 o 
   1   1   7      203.39      203.10      3.30 o 
   2   1   7      137.68      154.65      2.92 o 
   3   1   7      231.94      225.15      3.58 o 
   4   1   7        7.72        7.79      1.28 o 
   5   1   7        1.04        0.56      0.70 o 
   6   1   7      370.07      368.08      4.77 o 
   7   1   7       43.04       26.82      1.74 o 
   8   1   7      322.34      349.85      6.85 o 
   9   1   7       12.60       13.70      2.84 o 
  10   1   7        1.68        0.00      3.21 o 
  11   1   7      942.89      894.56     19.34 o 
  12   1   7        6.18        5.08      2.82 o 
  13   1   7       15.23       13.26      3.53 o 
  14   1   7      388.42      341.16     18.37 o 
  15   1   7       79.41       81.78      6.66 o 
  16   1   7        5.40        8.14      5.08 o 
  17   1   7       33.85       32.92      7.27 o 
  18   1   7       12.43       18.66      6.65 o 
 -18   2   7       49.20       53.89     10.78 o 
 -17   2   7        9.34       13.25      5.04 o 
 -16   2   7       12.05       24.97      4.22 o 
 -15   2   7      191.76      179.14     10.20 o 
 -14   2   7        1.71        4.40      2.35 o 
 -13   2   7      110.99      102.13      5.29 o 
 -12   2   7        4.15        4.04      2.36 o 
 -11   2   7        0.30        2.71      2.03 o 
 -10   2   7       61.76       65.99      3.69 o 
  -9   2   7       49.05       51.15      2.99 o 
  -8   2   7      792.18      860.98     11.59 o 
  -7   2   7     1347.82     1343.38     11.85 o 
  -6   2   7      111.36       93.63      3.49 o 
  -5   2   7      336.30      343.96      4.90 o 
  -4   2   7     2044.91     1965.84     18.87 o 
  -3   2   7     2621.25     2625.53     19.94 o 
  -2   2   7      156.48      169.83      3.24 o 
  -1   2   7      103.12      115.04      2.68 o 
   0   2   7     2270.32     2257.85     15.86 o 
   1   2   7     7738.78     7960.90     46.05 o 
   2   2   7     1364.37     1382.91     10.98 o 
   3   2   7       37.99       45.39      1.76 o 
   4   2   7     2167.92     2248.31     14.83 o 
   5   2   7      100.59      111.97      2.35 o 
   6   2   7      192.84      219.27      3.39 o 
   7   2   7      833.32      799.95     11.88 o 
   8   2   7       23.35       14.81      4.25 o 
   9   2   7       17.52       14.19      3.62 o 
  10   2   7       32.38       23.26      3.80 o 
  11   2   7      406.23      382.17     10.89 o 
  12   2   7       51.67       42.01      4.85 o 
  13   2   7       72.78       60.67      5.75 o 
  14   2   7      224.45      223.71     14.62 o 
  15   2   7       30.22       22.23      8.06 o 
  16   2   7       68.80       72.25      6.91 o 
  17   2   7       22.31       21.49      4.98 o 
 -17   3   7        3.66        0.94      4.21 o 
 -16   3   7        6.01       24.95      8.42 o 
 -15   3   7        1.67        7.31      6.63 o 
 -14   3   7        0.07        2.79      5.51 o 
 -13   3   7      210.49      226.81     13.60 o 
 -12   3   7      260.44      262.34     10.69 o 
 -11   3   7      133.64      131.22      5.22 o 
 -10   3   7       23.00       26.41      2.92 o 
  -9   3   7       73.77       76.20      3.92 o 
  -8   3   7      105.35      117.02      3.91 o 
  -7   3   7      174.32      162.06      4.81 o 
  -6   3   7     2091.55     2183.12     18.58 o 
  -5   3   7      183.57      196.56      6.08 o 
  -4   3   7      376.59      365.80      7.98 o 
  -3   3   7       28.09       23.85      2.57 o 
  -2   3   7      153.74      152.73      3.75 o 
  -1   3   7      133.82      125.87      3.10 o 
   0   3   7        5.55        2.53      1.00 o 
   1   3   7     5155.88     5558.87     46.40 o 
   2   3   7      640.58      638.78      8.26 o 
   3   3   7      667.57      708.10      7.84 o 
   4   3   7       30.99       32.20      2.36 o 
   5   3   7     2141.32     2079.03     19.22 o 
   6   3   7      381.13      384.14      7.24 o 
   7   3   7      112.84       92.46      4.57 o 
   8   3   7       81.49       75.72      5.15 o 
   9   3   7      369.87      372.64     10.33 o 
  10   3   7     1484.21     1448.19     35.29 o 
  11   3   7      293.14      303.01     10.20 o 
  12   3   7      258.83      256.28     14.10 o 
  13   3   7       10.35       14.05      4.02 o 
  14   3   7       86.50       79.78      6.97 o 
  15   3   7        8.30       18.69      4.75 o 
  16   3   7        0.16        0.00      3.39 o 
  17   3   7       53.07       68.04      7.36 o 
 -16   4   7        0.10        0.00      5.76 o 
 -15   4   7      119.81      133.09     14.99 o 
 -14   4   7        6.11        5.70      5.70 o 
 -13   4   7        0.51        2.04      4.64 o 
 -12   4   7       18.08       14.49      6.07 o 
 -11   4   7        2.10        5.98      2.79 o 
 -10   4   7        0.07        0.00      2.50 o 
  -9   4   7       11.57        9.98      2.27 o 
  -8   4   7        7.08        9.86      1.93 o 
  -7   4   7       47.90       50.67      4.28 o 
  -6   4   7        1.55        0.00      1.30 o 
  -5   4   7       20.98       20.73      2.87 o 
  -4   4   7        3.01        7.10      2.09 o 
  -3   4   7       11.56       25.15      7.17 o 
  -2   4   7     1222.88     1166.18     18.09 o 
  -1   4   7      210.65      178.52      5.26 o 
   0   4   7       40.88       37.02      2.16 o 
   1   4   7      191.20      181.90      3.87 o 
   2   4   7      217.94      219.75      5.56 o 
   3   4   7       14.86       13.64      1.99 o 
   4   4   7        1.29        1.40      1.37 o 
   5   4   7      839.43      853.50     11.83 o 
   6   4   7       93.99       88.77      4.70 o 
   7   4   7       42.33       41.14      4.26 o 
   8   4   7      182.97      180.09      7.59 o 
   9   4   7       68.41       67.29      6.18 o 
  10   4   7      226.76      242.24     10.21 o 
  11   4   7       26.59       24.97      4.53 o 
  12   4   7       59.59       54.28      5.97 o 
  13   4   7        6.63        3.70      3.23 o 
  14   4   7        1.23        0.00      4.27 o 
  15   4   7       13.89       11.02      4.04 o 
  16   4   7        0.00        2.57      3.85 o 
 -15   5   7       80.00       73.94     12.82 o 
 -14   5   7       30.42       26.13      8.73 o 
 -13   5   7       19.45        6.19      6.01 o 
 -12   5   7        6.00        3.59      4.89 o 
 -11   5   7      143.22      137.86     12.76 o 
 -10   5   7       53.65       41.61      5.83 o 
  -9   5   7       35.79       16.25      4.23 o 
  -8   5   7       89.60       88.01      4.84 o 
  -7   5   7        1.70        4.21      2.15 o 
  -6   5   7      152.48      150.74      5.28 o 
  -5   5   7      162.17      179.29      6.49 o 
  -4   5   7      180.31      188.07      6.64 o 
  -3   5   7      225.74      214.28      6.84 o 
  -2   5   7      198.86      194.89      6.61 o 
  -1   5   7       33.80       31.37      2.87 o 
   0   5   7       22.78       18.43      2.28 o 
   1   5   7      162.91      155.56      4.97 o 
   2   5   7      197.24      204.57      5.66 o 
   3   5   7        3.17        5.94      1.82 o 
   4   5   7       37.02       30.79      2.95 o 
   5   5   7      256.89      258.88      9.41 o 
   6   5   7       94.35       96.46      8.65 o 
   7   5   7       39.18       29.78      4.18 o 
   8   5   7       15.97       11.50      3.30 o 
   9   5   7       39.77       53.32      5.70 o 
  10   5   7      346.95      357.17     11.78 o 
  11   5   7       20.13       31.87      5.57 o 
  12   5   7        0.14        0.85      4.22 o 
  13   5   7       21.03       22.25      4.99 o 
  14   5   7        1.13        0.00      3.23 o 
  15   5   7        1.56        0.08      3.57 o 
 -13   6   7        1.80        0.00      5.39 o 
 -12   6   7       57.66       41.74      9.72 o 
 -11   6   7       78.97       89.28      8.49 o 
 -10   6   7       32.27       29.71     10.37 o 
  -9   6   7        1.76        0.00      2.99 o 
  -8   6   7       22.07       16.72      6.49 o 
  -7   6   7        9.31        5.46      3.45 o 
  -6   6   7       52.48       63.02      6.26 o 
  -5   6   7      140.50      153.59      7.86 o 
  -4   6   7       83.66       84.34      5.36 o 
  -3   6   7       45.40       47.62      4.26 o 
  -2   6   7     1854.95     1863.00     24.47 o 
  -1   6   7      702.29      682.33     11.91 o 
   0   6   7      173.64      171.27     10.45 o 
   1   6   7        4.55        2.82      1.87 o 
   2   6   7      112.98      113.74      4.99 o 
   3   6   7        8.79        8.54      2.14 o 
   4   6   7       48.72       42.25      4.09 o 
   5   6   7       98.17       87.59      6.22 o 
   6   6   7        1.09        0.00      2.51 o 
   7   6   7       18.57       21.67      3.97 o 
   8   6   7       11.49       18.46      4.07 o 
   9   6   7        6.08        3.20      2.93 o 
  10   6   7        9.90        8.03      3.75 o 
  11   6   7        0.62        5.29      3.80 o 
  12   6   7       23.36       36.77      5.80 o 
  13   6   7       17.55       15.50      6.02 o 
 -11   7   7        3.93        0.55      5.11 o 
 -10   7   7        2.16        0.00      4.09 o 
  -9   7   7       15.83       11.46      6.75 o 
  -8   7   7       18.70       19.32      7.00 o 
  -7   7   7        0.66        2.65      3.72 o 
  -6   7   7        6.71       11.41      4.11 o 
  -3   7   7      200.76      198.65     11.95 o 
  -2   7   7      638.69      657.81     14.47 o 
  -1   7   7        1.36        0.00      2.38 o 
   0   7   7       40.59       49.78      3.89 o 
   1   7   7        0.20        0.37      1.87 o 
   2   7   7       14.64       16.51      2.82 o 
   3   7   7        7.05        7.16      2.79 o 
   4   7   7        2.57        1.36      2.70 o 
   5   7   7        1.56        0.00      2.75 o 
   6   7   7       24.90       26.35      4.56 o 
   7   7   7        3.87        0.00      4.15 o 
   8   7   7       90.08       84.95      8.75 o 
   9   7   7        1.89        3.64      3.50 o 
  10   7   7      168.96      172.78     10.10 o 
  -7   8   7        1.00        0.12      5.08 o 
  -6   8   7        3.60        4.02      6.13 o 
  -1   8   7        1.14        3.69      3.79 o 
   0   8   7       57.20       55.68      6.99 o 
   1   8   7        8.43       12.15      4.48 o 
   2   8   7        1.88        1.04      3.01 o 
   3   8   7       17.18       21.52      4.45 o 
   4   8   7        3.40        1.02      2.85 o 
   5   8   7       13.33        6.21      3.83 o 
   6   8   7       56.91       44.71      5.98 o 
   7   8   7        3.27        9.63      3.82 o 
 -18   0   8      119.13      123.54     10.31 o 
 -17   0   8       39.98       43.61      6.45 o 
 -16   0   8        2.96        1.21      3.51 o 
 -15   0   8      202.27      190.61     10.20 o 
 -14   0   8       72.12       82.80     11.05 o 
 -13   0   8       61.52       51.24     18.08 o 
 -12   0   8        3.89        2.19      6.38 o 
 -11   0   8       78.26       69.81      7.80 o 
 -10   0   8       39.76       44.10      4.90 o 
  -9   0   8      573.53      600.67     14.64 o 
  -8   0   8        2.68        2.70      2.25 o 
  -7   0   8       91.18       91.40      5.58 o 
  -6   0   8       30.52       24.27      3.26 o 
  -5   0   8       68.63       77.56      4.80 o 
  -4   0   8       49.65       50.03      4.40 o 
  -3   0   8      654.25      606.60     11.99 o 
  -2   0   8     1780.66     1712.04     17.29 o 
  -1   0   8        5.51        3.21      1.30 o 
   0   0   8     7599.63     7506.55     74.30 o 
   1   0   8     4093.12     4018.59     35.56 o 
   2   0   8      232.60      250.08      9.13 o 
   3   0   8       25.60       27.80      2.36 o 
   4   0   8        4.94        3.98      1.37 o 
   5   0   8     2600.46     2740.15     23.32 o 
   6   0   8      275.84      299.86      6.08 o 
   7   0   8       15.96       18.97      2.34 o 
   8   0   8      228.63      233.98      6.54 o 
   9   0   8      327.14      362.76     18.03 o 
  10   0   8      103.31      105.83     12.11 o 
  11   0   8        5.22        6.37      3.14 o 
  12   0   8      213.81      195.17      9.21 o 
  13   0   8        8.95       20.37      8.30 o 
  14   0   8      181.66      161.23     15.73 o 
  15   0   8       36.36       30.59      9.29 o 
  16   0   8       34.36       39.45     10.40 o 
  17   0   8        1.99        9.47      7.93 o 
  18   0   8        0.05        7.86      7.62 o 
 -18   1   8        7.32        5.12      6.56 o 
 -17   1   8        2.04        5.63      3.40 o 
 -16   1   8        0.57        2.64      2.86 o 
 -15   1   8      152.87      144.24      6.62 o 
 -14   1   8      495.44      502.36     11.30 o 
 -13   1   8        0.08        0.00      1.92 o 
 -12   1   8       99.91      104.52      5.14 o 
 -11   1   8       15.16       16.41      2.59 o 
 -10   1   8        0.00        0.00      1.71 o 
  -9   1   8      958.43      971.47     13.72 o 
  -8   1   8       63.14       65.48      3.02 o 
  -7   1   8     2586.06     2732.38     24.01 o 
  -6   1   8      317.93      338.02      6.88 o 
  -5   1   8      601.11      602.74     13.80 o 
  -4   1   8      793.67      809.44     10.61 o 
  -3   1   8      544.12      558.37      6.77 o 
  -2   1   8       12.90       13.40      1.46 o 
  -1   1   8     1899.17     1801.01     13.13 o 
   0   1   8       41.85       59.84      2.02 o 
   1   1   8       32.53       33.17      1.63 o 
   2   1   8      815.04      880.02     11.20 o 
   3   1   8      753.34      770.53      7.61 o 
   4   1   8      409.32      414.66      5.38 o 
   5   1   8      981.69     1043.05      8.16 o 
   6   1   8      349.97      351.65      5.65 o 
   7   1   8        6.26        6.72      1.13 o 
   8   1   8        8.84       11.90      1.72 o 
   9   1   8      186.24      157.75      6.49 o 
  10   1   8        0.00        0.00      1.91 o 
  11   1   8       24.83       30.64      4.22 o 
  12   1   8       65.33       87.26      6.39 o 
  13   1   8       29.13       16.31      3.75 o 
  14   1   8       24.12       25.41      6.14 o 
  15   1   8        0.08        0.00      3.97 o 
  16   1   8       34.78       38.76      9.29 o 
  17   1   8        0.33        2.52      6.47 o 
  18   1   8        5.91        6.75      5.66 o 
 -18   2   8        0.31        0.98      4.33 o 
 -17   2   8        4.26        3.31      4.24 o 
 -16   2   8        0.06        1.61      2.81 o 
 -15   2   8       37.91       50.38      5.34 o 
 -14   2   8       15.56       18.22      3.15 o 
 -13   2   8       19.01       13.17      2.80 o 
 -12   2   8       28.56       27.14      3.26 o 
 -11   2   8       82.55       86.54      5.16 o 
 -10   2   8       15.70       18.48      2.69 o 
  -9   2   8       85.27       76.51      3.80 o 
  -8   2   8        0.01        0.00      1.21 o 
  -7   2   8      443.17      445.04      8.30 o 
  -6   2   8      757.69      755.05      8.01 o 
  -5   2   8     1073.96      995.30     15.32 o 
  -4   2   8     2554.23     2462.72     22.77 o 
  -3   2   8     1205.00     1213.86     21.30 o 
  -2   2   8     1923.43     1921.93     14.38 o 
  -1   2   8       28.08       31.40      1.71 o 
   0   2   8     1266.50     1437.81     11.65 o 
   1   2   8      766.25      744.94      7.53 o 
   2   2   8      634.75      705.07      8.10 o 
   3   2   8      551.95      559.39      6.24 o 
   4   2   8      417.42      407.88      4.88 o 
   5   2   8      532.57      557.64      5.26 o 
   6   2   8      246.59      238.18      4.50 o 
   7   2   8       85.33       68.92      2.77 o 
   8   2   8       97.41       92.23      4.99 o 
   9   2   8      208.33      192.51     12.39 o 
  10   2   8      881.72      836.44     17.12 o 
  11   2   8        1.64        0.00      3.32 o 
  12   2   8       19.99       21.18      7.25 o 
  13   2   8        1.40        1.86      3.49 o 
  14   2   8       25.58       24.60      4.55 o 
  15   2   8        0.02        0.08      2.97 o 
  16   2   8        0.02        1.09      3.42 o 
  17   2   8        3.70        2.36      3.73 o 
 -17   3   8        0.05        2.50      4.20 o 
 -16   3   8       97.08       90.16      9.35 o 
 -15   3   8        6.09        0.25      4.27 o 
 -14   3   8        0.01        1.22      2.69 o 
 -13   3   8       35.26       35.45      5.38 o 
 -12   3   8       79.62       69.84      5.28 o 
 -11   3   8        0.20        0.00      2.11 o 
 -10   3   8       29.66       17.58      3.12 o 
  -9   3   8        5.70        9.12      2.13 o 
  -8   3   8       18.00       21.85      2.55 o 
  -7   3   8        2.07        0.80      1.42 o 
  -6   3   8      146.56      155.33      4.85 o 
  -5   3   8     1466.03     1385.60     15.96 o 
  -4   3   8      755.29      753.30     10.73 o 
  -3   3   8       29.91       36.13      2.28 o 
  -2   3   8      184.92      194.64      3.95 o 
  -1   3   8       89.62      107.08      3.03 o 
   0   3   8      212.35      227.14      4.19 o 
   1   3   8        0.01        1.38      1.03 o 
   2   3   8       61.14       81.90      2.57 o 
   3   3   8       82.92       96.06      2.43 o 
   4   3   8        0.53        0.57      0.98 o 
   5   3   8      569.95      547.35      8.67 o 
   6   3   8       14.79        7.74      2.01 o 
   7   3   8       55.32       49.58      3.81 o 
   8   3   8      233.19      229.07      6.96 o 
   9   3   8      488.36      459.80     12.40 o 
  10   3   8       37.84       48.54      5.15 o 
  11   3   8       17.96       16.95      3.90 o 
  12   3   8       74.66       69.61      6.21 o 
  13   3   8       11.71       15.84      4.51 o 
  14   3   8       32.14       37.08      5.24 o 
  15   3   8        1.67        0.00      3.29 o 
  16   3   8        5.95       10.65      4.07 o 
 -16   4   8        1.31        0.00      5.63 o 
 -15   4   8        5.50        7.24      6.63 o 
 -14   4   8      223.06      231.66     17.41 o 
 -13   4   8        8.93        0.00      4.58 o 
 -12   4   8       57.32       50.97      9.35 o 
 -11   4   8       67.19       58.01      6.16 o 
 -10   4   8       30.31       33.76      3.98 o 
  -9   4   8        0.19        0.00      1.79 o 
  -8   4   8        6.37        6.99      2.12 o 
  -7   4   8      575.31      529.90      8.42 o 
  -6   4   8       22.13       22.47      2.61 o 
  -5   4   8       30.07       35.52      4.63 o 
  -4   4   8       55.77       55.11      6.83 o 
  -3   4   8       65.65       59.29      6.78 o 
  -2   4   8       39.54       43.06      2.65 o 
  -1   4   8       31.54       39.07      2.30 o 
   0   4   8      172.15      194.92      5.49 o 
   1   4   8      227.84      234.06      5.16 o 
   2   4   8       28.26       27.25      2.09 o 
   3   4   8      156.78      168.87      4.95 o 
   4   4   8       20.24       22.32      2.44 o 
   5   4   8      271.41      265.36      6.43 o 
   6   4   8      121.08      116.45      4.74 o 
   7   4   8       45.05       41.29      3.84 o 
   8   4   8      190.44      186.63     13.32 o 
   9   4   8      367.63      374.41     11.20 o 
  10   4   8      926.31      926.52     18.38 o 
  11   4   8       17.25       23.87      6.21 o 
  12   4   8      124.40      113.59      7.81 o 
  13   4   8        0.45        2.55      3.16 o 
  14   4   8        1.79        0.00      3.01 o 
  15   4   8        0.23        0.00      3.45 o 
  16   4   8        0.03        1.07      4.05 o 
 -15   5   8       14.31       22.04      8.79 o 
 -14   5   8       20.93       32.88      8.92 o 
 -13   5   8       22.12       26.13      8.36 o 
 -12   5   8       25.49       17.21      7.06 o 
 -11   5   8       97.50       78.53     11.40 o 
 -10   5   8       42.25       35.18      5.52 o 
  -9   5   8       21.88       25.84      3.57 o 
  -8   5   8       58.41       63.30      4.92 o 
  -7   5   8        8.44        7.89      2.25 o 
  -6   5   8       18.53       17.95      2.63 o 
  -5   5   8       75.78       82.47      4.98 o 
  -4   5   8       33.33       38.03      4.38 o 
  -3   5   8     2409.67     2419.29     27.87 o 
  -2   5   8       37.94       35.67      3.11 o 
  -1   5   8      122.45      116.49      4.58 o 
   0   5   8       82.49       78.42      3.69 o 
   1   5   8      346.96      390.95      7.81 o 
   2   5   8       19.62       15.34      2.32 o 
   3   5   8      560.18      555.77     10.74 o 
   4   5   8      122.87      129.54      5.13 o 
   5   5   8        8.11       10.21      2.14 o 
   6   5   8      495.74      486.69     10.69 o 
   7   5   8       44.71       43.24      4.91 o 
   8   5   8       25.26       32.67      4.69 o 
   9   5   8      629.52      645.22     24.57 o 
  10   5   8      414.23      387.59     12.24 o 
  11   5   8       40.64       46.34      5.77 o 
  12   5   8       23.56       28.77      5.14 o 
  13   5   8        6.43        8.85      3.97 o 
  14   5   8        0.23        1.19      4.08 o 
 -13   6   8        0.96        3.41      6.25 o 
 -12   6   8        8.53        5.94      6.63 o 
 -11   6   8        2.13       11.15      6.07 o 
 -10   6   8       20.82       22.26      5.12 o 
  -9   6   8      163.79      179.25     14.68 o 
  -8   6   8       14.62       10.65      5.39 o 
  -7   6   8        2.81        5.51      4.02 o 
  -6   6   8      173.00      183.78      7.21 o 
  -5   6   8       20.92       19.23      6.75 o 
  -4   6   8       38.82       42.97      4.28 o 
  -3   6   8       59.35       75.62      6.41 o 
  -2   6   8       42.58       30.34      5.01 o 
  -1   6   8        3.56        2.39      1.87 o 
   0   6   8       84.87       83.19      4.38 o 
   1   6   8       73.96       70.25      4.25 o 
   2   6   8       19.89       24.41      2.94 o 
   3   6   8       89.27      100.17      4.95 o 
   4   6   8      150.67      138.08      6.14 o 
   5   6   8       14.53        9.58      2.74 o 
   6   6   8        7.51        4.09      4.09 o 
   7   6   8      125.99      136.84      7.94 o 
   8   6   8        7.24        2.25      3.79 o 
   9   6   8        1.28        1.76      3.03 o 
  10   6   8       46.66       54.24      6.18 o 
  11   6   8        5.14        2.83      3.42 o 
  12   6   8        7.38        2.25      3.43 o 
 -10   7   8       10.52       15.23      6.75 o 
  -9   7   8       23.73       31.77      8.61 o 
  -8   7   8        2.60       10.59      5.76 o 
  -7   7   8       35.09       38.70      8.11 o 
  -6   7   8        2.16        0.79      3.20 o 
  -4   7   8       40.51       43.16      7.86 o 
  -3   7   8      162.15      181.63      9.56 o 
  -2   7   8        1.67        2.75      3.39 o 
  -1   7   8        2.46        1.79      2.28 o 
   0   7   8       23.86       14.99      2.76 o 
   1   7   8        0.98        0.00      1.97 o 
   2   7   8        0.68        0.00      1.81 o 
   3   7   8        0.30        0.67      2.26 o 
   4   7   8        7.30        7.64      3.36 o 
   5   7   8       36.11       40.46      6.50 o 
   6   7   8        3.90        5.82      3.95 o 
   7   7   8       22.20       15.81      4.13 o 
   8   7   8        5.09        3.76      3.57 o 
   9   7   8       19.88       22.13      4.79 o 
  10   7   8       37.00       45.11      6.23 o 
  -6   8   8        5.96        1.73      6.19 o 
  -1   8   8       13.27        7.55      3.61 o 
   0   8   8        1.18        0.56      3.24 o 
   1   8   8       33.51       35.66      9.47 o 
   2   8   8        2.88        0.00      3.33 o 
   3   8   8       20.35       25.75      4.59 o 
   4   8   8        1.28        4.46      3.54 o 
   5   8   8       22.38       20.53      5.45 o 
   6   8   8        0.95        2.48      3.76 o 
 -18   1   9       11.28       12.28      4.32 o 
 -17   1   9        0.24        3.29      2.87 o 
 -16   1   9      151.76      161.90      7.71 o 
 -15   1   9      124.82      120.83      6.33 o 
 -14   1   9       65.31       53.79      4.54 o 
 -13   1   9      144.42      126.83      8.99 o 
 -12   1   9       31.82       27.00      3.33 o 
 -11   1   9        1.83        0.99      1.82 o 
 -10   1   9       32.29       34.29      3.29 o 
  -9   1   9       11.65        9.90      2.40 o 
  -8   1   9      223.35      227.72      8.23 o 
  -7   1   9      287.27      309.20      7.06 o 
  -6   1   9      218.86      210.12      5.66 o 
  -5   1   9      490.98      489.25      7.01 o 
  -4   1   9      671.13      640.89      8.35 o 
  -3   1   9      269.87      271.72      3.76 o 
  -2   1   9     1523.55     1569.42     12.06 o 
  -1   1   9      578.84      598.51      6.43 o 
   0   1   9       31.05       42.11      1.85 o 
   1   1   9      307.97      359.44      4.96 o 
   2   1   9      233.27      269.49      4.33 o 
   3   1   9      233.39      214.38      3.89 o 
   4   1   9     2152.20     2172.57     16.26 o 
   5   1   9     1269.44     1340.88     10.86 o 
   6   1   9       36.40       35.34      1.70 o 
   7   1   9      251.50      264.42      4.47 o 
   8   1   9      152.09      144.88      3.75 o 
   9   1   9      134.98      139.59      5.37 o 
  10   1   9      248.46      258.47     12.69 o 
  11   1   9        2.79        1.48      2.49 o 
  12   1   9        1.91        6.48      3.06 o 
  13   1   9       14.02       12.24      3.48 o 
  14   1   9      233.68      231.48     10.19 o 
  15   1   9        5.24        5.21      6.59 o 
  16   1   9        1.44        6.23      4.97 o 
  17   1   9        0.25        0.00      4.97 o 
 -17   2   9       25.97       20.25      4.39 o 
 -16   2   9        0.77        0.00      2.82 o 
 -15   2   9        0.04        0.03      2.74 o 
 -14   2   9       95.19       85.89      5.45 o 
 -13   2   9       57.35       58.73      5.07 o 
 -12   2   9       18.02       17.17      2.89 o 
 -11   2   9        0.13        0.00      1.83 o 
 -10   2   9       18.98       18.90      2.72 o 
  -9   2   9      302.60      310.19     11.21 o 
  -8   2   9       85.88       91.52      4.40 o 
  -7   2   9       70.16       67.78      3.80 o 
  -6   2   9       71.26       74.91      3.78 o 
  -5   2   9     1065.45     1045.22     10.92 o 
  -4   2   9     1108.56     1098.42     15.12 o 
  -3   2   9      853.06      776.08      7.93 o 
  -2   2   9     2602.49     2443.34     21.91 o 
  -1   2   9      194.02      179.80      3.87 o 
   0   2   9        3.20        6.06      1.15 o 
   1   2   9     1039.88     1134.33     10.23 o 
   2   2   9       60.94       61.07      2.56 o 
   3   2   9       97.89      109.90      2.96 o 
   4   2   9       47.24       47.18      2.04 o 
   5   2   9       19.67       24.16      1.59 o 
   6   2   9      149.54      155.84      3.84 o 
   7   2   9        1.73        1.05      1.38 o 
   8   2   9      142.12      158.17      5.71 o 
   9   2   9        0.00        0.00      1.86 o 
  10   2   9        1.33        0.00      2.15 o 
  11   2   9        2.16        0.00      2.46 o 
  12   2   9        0.16        0.33      4.00 o 
  13   2   9        1.25        0.00      2.88 o 
  14   2   9       81.51       67.98      7.83 o 
  15   2   9      139.67      122.63     15.06 o 
  16   2   9        3.19        5.37      3.93 o 
  17   2   9        6.00        5.35     10.28 o 
 -17   3   9       15.17        7.39      4.83 o 
 -16   3   9        3.03        0.00      4.11 o 
 -15   3   9       16.26        6.33      3.19 o 
 -14   3   9        8.91        0.70      2.81 o 
 -13   3   9        2.16        0.58      2.52 o 
 -12   3   9      196.02      185.65     10.00 o 
 -11   3   9        7.62        5.03      2.42 o 
 -10   3   9        0.00        0.00      1.69 o 
  -9   3   9        0.55        0.00      1.76 o 
  -8   3   9       84.77       76.52      3.62 o 
  -7   3   9       82.32       89.67      4.41 o 
  -6   3   9       14.09       18.00      2.09 o 
  -5   3   9      180.05      167.60      5.34 o 
  -4   3   9      199.27      185.59      5.34 o 
  -3   3   9      112.27      118.13      4.34 o 
  -2   3   9      604.77      603.58      7.36 o 
  -1   3   9      915.65      908.80      9.36 o 
   0   3   9        0.02        0.62      1.03 o 
   1   3   9      108.06       93.60      2.90 o 
   2   3   9       28.21       17.10      2.21 o 
   3   3   9      157.89      164.23      3.44 o 
   4   3   9       19.63       17.58      1.74 o 
   5   3   9     1441.14     1502.28     16.05 o 
   6   3   9      671.86      682.23     10.27 o 
   7   3   9       42.69       39.91      3.43 o 
   8   3   9        8.87        6.88      2.28 o 
   9   3   9     2457.35     2442.71     30.90 o 
  10   3   9       99.60       89.84      6.38 o 
  11   3   9      272.39      307.98     10.43 o 
  12   3   9      242.47      250.63      9.79 o 
  13   3   9        3.53       11.24      3.65 o 
  14   3   9        2.37        4.92      3.80 o 
  15   3   9        1.36        0.00      3.31 o 
  16   3   9        0.00        0.00      3.54 o 
 -16   4   9       15.13       22.67      6.15 o 
 -15   4   9      142.53      145.68     11.17 o 
 -14   4   9        6.47        2.90      4.40 o 
 -13   4   9       51.02       37.40      9.17 o 
 -12   4   9       58.76       51.52      7.71 o 
 -11   4   9        0.95        0.00      2.76 o 
 -10   4   9       37.85       45.77      6.03 o 
  -9   4   9      160.71      159.78      6.79 o 
  -8   4   9      358.10      368.86      9.77 o 
  -7   4   9       90.48       94.05      5.34 o 
  -6   4   9       14.40        9.40      2.16 o 
  -5   4   9      151.99      157.64      7.00 o 
  -4   4   9      316.49      314.12      7.51 o 
  -3   4   9        4.55        4.04      1.82 o 
  -2   4   9       13.98       19.34      1.88 o 
  -1   4   9      132.38      150.70      3.90 o 
   0   4   9       88.13       87.56      3.13 o 
   1   4   9      165.91      184.83      4.14 o 
   2   4   9      281.19      310.48      6.14 o 
   3   4   9       17.53       20.52      2.41 o 
   4   4   9       75.10       77.64      3.94 o 
   5   4   9       66.44       56.23      3.62 o 
   6   4   9      102.05      117.51      4.88 o 
   7   4   9      792.68      780.36     13.50 o 
   8   4   9        0.91        3.22      2.62 o 
   9   4   9     1866.19     1948.37     27.83 o 
  10   4   9      496.70      503.05     13.52 o 
  11   4   9        0.07        0.00      2.64 o 
  12   4   9      121.50      116.34      7.84 o 
  13   4   9        2.78        6.60      3.65 o 
  14   4   9       15.20       17.64      4.84 o 
  15   4   9       16.30       19.30      4.92 o 
 -14   5   9        6.88        4.27      6.56 o 
 -13   5   9       68.62       54.31     10.96 o 
 -12   5   9       55.13       47.13     10.03 o 
 -11   5   9       23.11       32.01      8.17 o 
 -10   5   9        1.07        0.00      4.40 o 
  -9   5   9        9.42        6.44      3.52 o 
  -8   5   9       39.43       38.25      5.31 o 
  -7   5   9       50.17       45.78      4.40 o 
  -6   5   9       22.93       25.27      3.59 o 
  -5   5   9      607.80      602.89     13.01 o 
  -4   5   9      131.88      124.64      5.88 o 
  -3   5   9      189.17      197.41      6.14 o 
  -2   5   9      302.52      300.68      5.93 o 
  -1   5   9       23.16       22.61      2.52 o 
   0   5   9      279.77      295.21      7.95 o 
   1   5   9       75.04       68.34      3.82 o 
   2   5   9        7.61       14.95      2.39 o 
   3   5   9      292.23      282.35      6.97 o 
   4   5   9        1.43        0.00      1.57 o 
   5   5   9       42.05       61.21      4.06 o 
   6   5   9       10.88       11.76      2.40 o 
   7   5   9      463.92      438.29     10.63 o 
   8   5   9        8.84        7.59      3.34 o 
   9   5   9       23.22       32.17      4.65 o 
  10   5   9       78.84       76.64      6.80 o 
  11   5   9       59.49       57.52      6.26 o 
  12   5   9        0.66        0.00      2.88 o 
  13   5   9        6.69        9.46      4.19 o 
  14   5   9        4.95        3.32      4.00 o 
 -12   6   9       17.49       17.52      7.68 o 
 -11   6   9       20.97       24.83      8.05 o 
 -10   6   9        5.49        7.62      5.82 o 
  -9   6   9        5.20        4.21      5.33 o 
  -8   6   9      118.03      125.23     12.32 o 
  -7   6   9        0.01        0.00      2.92 o 
  -6   6   9       64.13       67.92      7.90 o 
  -5   6   9        8.13        6.07      2.76 o 
  -4   6   9      149.06      170.75      7.08 o 
  -3   6   9       42.34       59.70      6.11 o 
  -2   6   9        1.75        0.00      2.25 o 
  -1   6   9       37.50       39.99      4.46 o 
   0   6   9       45.89       45.92      3.90 o 
   1   6   9       28.13       29.61      3.13 o 
   2   6   9        4.95        5.33      2.04 o 
   3   6   9        6.51        2.23      2.09 o 
   4   6   9       21.93       19.69      2.85 o 
   5   6   9       25.66       23.48      3.48 o 
   6   6   9       56.32       45.91      5.28 o 
   7   6   9        9.34       10.98      3.59 o 
   8   6   9       79.75       93.99      7.26 o 
   9   6   9       13.18        9.46      3.72 o 
  10   6   9       40.60       47.40      5.98 o 
  11   6   9       28.90       27.86      5.06 o 
  12   6   9        0.45        0.00      3.50 o 
 -10   7   9        0.20        0.00      5.33 o 
  -9   7   9       25.85       26.07      7.93 o 
  -8   7   9       11.94       21.80      7.37 o 
  -7   7   9       23.88       29.54      7.86 o 
  -4   7   9      594.78      742.11     27.02 o 
  -3   7   9      198.07      220.49     10.64 o 
  -2   7   9       53.60       43.85      4.35 o 
  -1   7   9       17.73       18.70      5.14 o 
   0   7   9        3.04        0.00      1.90 o 
   1   7   9        9.91        7.74      2.40 o 
   2   7   9       10.44        8.58      2.78 o 
   3   7   9        7.77       10.19      2.61 o 
   4   7   9       44.21       45.59      4.70 o 
   5   7   9      268.34      269.79     12.76 o 
   6   7   9      111.82      101.09      7.61 o 
   7   7   9       13.03       14.12      4.23 o 
   8   7   9       57.92       58.04      6.47 o 
   9   7   9       48.86       53.75      6.57 o 
  -2   8   9        5.49        6.81      4.64 o 
  -1   8   9        7.35        5.49      3.64 o 
   0   8   9        0.04        3.88      2.92 o 
   1   8   9        1.73        2.59      2.39 o 
   2   8   9        6.47        4.89      4.44 o 
   3   8   9       41.16       53.23      6.55 o 
   4   8   9        0.13        3.71      4.13 o 
   5   8   9        0.65        2.18      3.41 o 
 -17   0  10      470.80      483.64     17.13 o 
 -16   0  10        6.39        5.42      4.14 o 
 -15   0  10      131.22      136.73      9.63 o 
 -14   0  10      224.65      249.25     11.45 o 
 -13   0  10      104.29      102.98      7.90 o 
 -12   0  10        5.97        1.79      2.81 o 
 -11   0  10      146.60      137.70      8.20 o 
 -10   0  10      578.37      574.35     25.94 o 
  -9   0  10      224.93      223.07     14.93 o 
  -8   0  10      825.40      904.71     18.91 o 
  -7   0  10      370.59      373.16     11.31 o 
  -6   0  10       78.99       63.38      8.42 o 
  -5   0  10      564.68      568.40     13.28 o 
  -4   0  10      170.07      196.24     11.37 o 
  -3   0  10      391.18      349.81      9.68 o 
  -2   0  10      345.51      368.23      6.68 o 
  -1   0  10      823.65      830.86     11.36 o 
   0   0  10     2866.10     3004.16     28.97 o 
   1   0  10     3190.29     3326.17     31.62 o 
   2   0  10     1155.97     1165.73     20.77 o 
   3   0  10        0.98        0.00      1.37 o 
   4   0  10       20.39       29.64      2.72 o 
   5   0  10       95.99       88.16      4.20 o 
   6   0  10       49.36       59.87      3.06 o 
   7   0  10     1421.28     1444.26     15.87 o 
   8   0  10      100.55       93.51      4.63 o 
   9   0  10      434.08      387.83      9.15 o 
  10   0  10        2.38        0.00      2.49 o 
  11   0  10        6.64        4.58      5.02 o 
  12   0  10       17.52       13.38      6.69 o 
  13   0  10     2590.05     2214.56     57.15 o 
  14   0  10        4.45       10.90      6.75 o 
  15   0  10        0.61        4.09      6.50 o 
  16   0  10       73.12       56.42     12.70 o 
  17   0  10       51.83       86.20     15.05 o 
 -17   1  10        4.42        1.16      2.62 o 
 -16   1  10       38.53       37.13      4.44 o 
 -15   1  10       14.27       14.60      3.28 o 
 -14   1  10       17.01       13.60      3.09 o 
 -13   1  10        8.03       12.09      2.78 o 
 -12   1  10       53.31       55.89      4.32 o 
 -11   1  10      148.69      164.87      6.07 o 
 -10   1  10        3.30        3.69      1.85 o 
  -9   1  10       16.54       18.39      2.66 o 
  -8   1  10       36.73       41.02      3.37 o 
  -7   1  10      504.33      495.89      9.64 o 
  -6   1  10      472.87      456.74      8.63 o 
  -5   1  10        9.62       11.57      2.01 o 
  -4   1  10      264.14      261.06      6.47 o 
  -3   1  10      460.43      483.19      8.11 o 
  -2   1  10       59.67       56.44      2.17 o 
  -1   1  10      589.76      635.11      6.94 o 
   0   1  10       44.01       42.14      2.01 o 
   1   1  10      570.16      591.23      8.41 o 
   2   1  10        4.97        7.61      1.26 o 
   3   1  10       40.63       51.10      2.27 o 
   4   1  10       13.63       20.24      2.51 o 
   5   1  10      319.57      322.43      4.88 o 
   6   1  10      180.56      196.97      4.24 o 
   7   1  10       21.93       17.28      1.47 o 
   8   1  10      214.92      199.89      4.70 o 
   9   1  10       49.07       42.25      4.65 o 
  10   1  10       11.07       10.30      3.04 o 
  11   1  10        6.99        3.51      2.82 o 
  12   1  10       14.53        6.42      2.86 o 
  13   1  10      234.75      181.67     13.08 o 
  14   1  10      129.01      129.14     10.79 o 
  15   1  10        0.24        5.23      4.83 o 
  16   1  10        2.70        0.00      4.59 o 
  17   1  10       36.45       53.53      9.04 o 
 -17   2  10        2.49        0.00      3.08 o 
 -16   2  10       19.18       18.94      4.21 o 
 -15   2  10        6.16        9.19      4.92 o 
 -14   2  10        5.25        2.45      2.56 o 
 -13   2  10       42.54       40.82      4.18 o 
 -12   2  10       35.25       34.27      3.72 o 
 -11   2  10        3.02        0.19      1.89 o 
 -10   2  10        0.13        0.00      1.68 o 
  -9   2  10       13.34       17.10      2.59 o 
  -8   2  10      149.52      148.31      5.52 o 
  -7   2  10      773.49      750.73     17.71 o 
  -6   2  10       19.57       19.88      3.47 o 
  -5   2  10     1452.52     1425.84     14.11 o 
  -4   2  10        0.02        0.62      1.18 o 
  -3   2  10     1536.12     1500.42     12.55 o 
  -2   2  10      198.25      185.10      3.76 o 
  -1   2  10      389.00      392.43      5.59 o 
   0   2  10      334.86      371.14      5.44 o 
   1   2  10      889.35      965.83      9.51 o 
   2   2  10      246.13      267.51      7.70 o 
   3   2  10      472.04      491.66      6.36 o 
   4   2  10     1248.13     1206.02     11.04 o 
   5   2  10      163.31      156.16      3.35 o 
   6   2  10      242.12      224.49      4.75 o 
   7   2  10       10.92       12.51      2.13 o 
   8   2  10      587.27      566.74      9.43 o 
   9   2  10       54.56       62.29      4.48 o 
  10   2  10      104.24       88.88     13.49 o 
  11   2  10      235.92      223.93      8.71 o 
  12   2  10        5.59        8.02      3.04 o 
  13   2  10        2.23        1.05      3.21 o 
  14   2  10       14.48       13.31      3.93 o 
  15   2  10        1.35        0.00      3.16 o 
  16   2  10        1.98        0.40      4.48 o 
 -16   3  10        1.72        0.00      3.41 o 
 -15   3  10        1.28        0.60      3.13 o 
 -14   3  10      192.35      172.36      8.69 o 
 -13   3  10        0.51        0.35      2.28 o 
 -12   3  10       17.11       10.74      2.83 o 
 -11   3  10       37.52       40.97      3.98 o 
 -10   3  10       34.40       44.32      3.86 o 
  -9   3  10       41.40       31.30      3.28 o 
  -8   3  10      177.94      189.78      8.02 o 
  -7   3  10      110.83      114.28      5.10 o 
  -6   3  10       84.86       77.34      4.15 o 
  -5   3  10      869.46      885.64     12.81 o 
  -4   3  10      229.71      222.26      5.89 o 
  -3   3  10     1305.84     1253.57     11.78 o 
  -2   3  10      502.55      519.32      6.93 o 
  -1   3  10      964.23     1039.07     11.22 o 
   0   3  10      335.53      349.14      5.56 o 
   1   3  10     1330.19     1394.93     12.51 o 
   2   3  10       41.34       40.50      2.21 o 
   3   3  10        8.39       12.21      1.79 o 
   4   3  10       18.18       25.23      2.49 o 
   5   3  10      160.78      152.54      4.88 o 
   6   3  10        0.36        0.00      1.53 o 
   7   3  10      258.17      270.85      7.47 o 
   8   3  10      256.70      246.43      7.49 o 
   9   3  10      200.55      205.05      7.45 o 
  10   3  10      789.17      733.03     15.81 o 
  11   3  10      239.61      252.82     11.28 o 
  12   3  10        1.31        4.29      5.90 o 
  13   3  10        8.64       12.82      3.85 o 
  14   3  10       18.77       17.10      5.47 o 
  15   3  10        1.62        4.40      3.48 o 
  16   3  10        3.46        0.68      3.77 o 
 -15   4  10        0.43        4.35      4.14 o 
 -14   4  10        1.11        0.00      3.67 o 
 -13   4  10      190.13      205.83      9.33 o 
 -12   4  10       23.24       19.87      4.36 o 
 -11   4  10        0.15        2.98      2.69 o 
 -10   4  10        1.75        3.06      2.25 o 
  -9   4  10        7.18        4.70      2.27 o 
  -8   4  10       12.09       15.33      2.71 o 
  -7   4  10       31.51       36.53      3.56 o 
  -6   4  10      330.93      321.77     11.09 o 
  -5   4  10      332.04      315.38      7.72 o 
  -4   4  10      245.59      231.99      6.44 o 
  -3   4  10       52.16       59.43      2.87 o 
  -2   4  10       13.35       15.59      1.85 o 
  -1   4  10       36.50       35.34      2.39 o 
   0   4  10      430.39      467.08      6.86 o 
   1   4  10        8.54        8.71      1.85 o 
   2   4  10       51.37       49.18      3.66 o 
   3   4  10      121.71      119.48      4.63 o 
   4   4  10       34.06       26.75      2.76 o 
   5   4  10      198.26      205.40      5.89 o 
   6   4  10        3.08        7.96      2.14 o 
   7   4  10       56.67       55.99      4.29 o 
   8   4  10       24.01       36.43      4.09 o 
   9   4  10     1106.41     1070.22     19.79 o 
  10   4  10       71.93       84.12      7.43 o 
  11   4  10      158.91      156.35      8.62 o 
  12   4  10        0.76        1.43      2.71 o 
  13   4  10       38.11       35.71      5.52 o 
  14   4  10       25.68       20.73      4.85 o 
  15   4  10        2.46        5.04      4.13 o 
 -14   5  10       10.73       14.39      5.19 o 
 -13   5  10       12.58       18.61      5.42 o 
 -12   5  10        7.89        4.93      4.02 o 
 -11   5  10        0.97        0.00      4.71 o 
 -10   5  10        1.11        2.28      3.37 o 
  -9   5  10       19.36        6.85      3.79 o 
  -8   5  10       21.18       18.00      3.56 o 
  -7   5  10      110.19      102.72      5.24 o 
  -6   5  10       82.26       89.31      4.85 o 
  -5   5  10      451.63      433.20     11.18 o 
  -4   5  10       15.77       13.41      2.79 o 
  -3   5  10      895.97      876.92     11.84 o 
  -2   5  10      195.65      189.10      5.33 o 
  -1   5  10      353.17      364.17      9.25 o 
   0   5  10       32.06       30.47      3.32 o 
   1   5  10      123.78      108.42      5.24 o 
   2   5  10        1.94        1.16      1.65 o 
   3   5  10       83.27       88.74      4.71 o 
   4   5  10      119.51      124.48      6.45 o 
   5   5  10      346.00      322.76      7.88 o 
   6   5  10      369.58      390.86      8.82 o 
   7   5  10      191.46      216.89     14.02 o 
   8   5  10       23.72       29.51      4.56 o 
   9   5  10      282.66      288.87     10.63 o 
  10   5  10       62.32       71.65      6.66 o 
  11   5  10       82.10       91.97      9.43 o 
  12   5  10        2.57        1.58      3.83 o 
  13   5  10       11.17       17.25      4.60 o 
 -12   6  10        4.81        0.06      5.88 o 
 -11   6  10        0.72        0.50      5.70 o 
 -10   6  10        2.33        0.00      5.08 o 
  -9   6  10       51.93       50.10      9.60 o 
  -8   6  10       18.68       11.58      6.32 o 
  -7   6  10        3.17        0.00      6.10 o 
  -6   6  10        3.50        3.64      6.75 o 
  -5   6  10       32.54       32.92      3.65 o 
  -4   6  10       14.23       14.35      3.40 o 
  -3   6  10      410.15      414.40     11.93 o 
  -2   6  10       41.77       29.63      4.22 o 
  -1   6  10       91.32       82.78      5.08 o 
   0   6  10        1.71        1.10      1.77 o 
   1   6  10        0.88        2.41      1.91 o 
   2   6  10        0.69        0.00      1.77 o 
   3   6  10       39.83       33.38      4.22 o 
   4   6  10        4.09        0.97      2.01 o 
   5   6  10        0.05        0.46      2.07 o 
   6   6  10      208.05      204.32      7.85 o 
   7   6  10        8.07       10.95      3.63 o 
   8   6  10       31.12       30.27      4.97 o 
   9   6  10       36.33       46.89      5.93 o 
  10   6  10      125.50      147.08      9.03 o 
  11   6  10       10.82        4.70      3.75 o 
  12   6  10        5.20        5.89      3.96 o 
  -9   7  10        0.01        0.74      4.83 o 
  -8   7  10        6.63       10.96      5.88 o 
  -5   7  10        8.87       27.56      7.62 o 
  -4   7  10        2.46        4.89      5.20 o 
  -3   7  10        0.02        3.29      2.48 o 
  -2   7  10        0.30        0.00      2.21 o 
  -1   7  10       45.69       45.53      6.10 o 
   0   7  10        0.09        0.00      1.97 o 
   1   7  10        1.44        7.59      2.54 o 
   2   7  10        1.34        1.23      2.23 o 
   3   7  10        3.32        3.39      2.35 o 
   4   7  10       40.54       33.44      5.24 o 
   5   7  10        0.64        0.00      2.76 o 
   6   7  10        0.10        0.00      3.28 o 
   7   7  10        3.33        0.00      3.27 o 
   8   7  10       41.80       42.88      8.52 o 
   9   7  10        5.25        4.28      3.85 o 
  -3   8  10      130.00       94.70     13.38 o 
  -2   8  10      106.93      122.06      7.86 o 
  -1   8  10        1.84        5.08      4.67 o 
   0   8  10        4.67        2.99      3.00 o 
   1   8  10        8.36       10.48      3.82 o 
   2   8  10        2.25        5.16      2.77 o 
   3   8  10        5.28        2.13      3.52 o 
   4   8  10        3.08        5.47      4.01 o 
 -17   1  11        0.03        0.00      2.78 o 
 -16   1  11        7.84        6.27      2.97 o 
 -15   1  11        0.14        0.00      2.28 o 
 -14   1  11        4.13        4.07      2.59 o 
 -13   1  11       57.10       50.49      4.49 o 
 -12   1  11        2.14        1.02      2.09 o 
 -11   1  11       74.64       75.89      5.75 o 
 -10   1  11       37.77       38.43      3.62 o 
  -9   1  11       22.74       20.58      2.84 o 
  -8   1  11      180.77      177.45      5.97 o 
  -7   1  11       34.03       32.44      3.58 o 
  -6   1  11       33.18       29.46      2.91 o 
  -5   1  11       97.88       95.58      4.28 o 
  -4   1  11      121.75      127.71      4.58 o 
  -3   1  11      700.98      669.80      8.39 o 
  -2   1  11      955.25     1017.09      9.46 o 
  -1   1  11     1590.11     1602.79     17.87 o 
   0   1  11     2235.59     2256.74     16.89 o 
   1   1  11      644.56      635.68      7.43 o 
   2   1  11      342.06      339.34      6.46 o 
   3   1  11      404.75      337.51      6.00 o 
   4   1  11      802.52      778.95     10.65 o 
   5   1  11        7.43        4.84      1.32 o 
   6   1  11      376.74      378.41      5.03 o 
   7   1  11       66.84       73.85      2.54 o 
   8   1  11       10.78       10.13      1.79 o 
   9   1  11      427.18      419.94      9.29 o 
  10   1  11       28.15       24.17      3.31 o 
  11   1  11        4.17        1.03      2.40 o 
  12   1  11       90.97       71.09      5.86 o 
  13   1  11       83.00       78.06     10.71 o 
  14   1  11        0.17        2.22      4.62 o 
  15   1  11       16.97       16.37      5.87 o 
  16   1  11        3.10        7.41      5.71 o 
 -17   2  11        6.60        7.68      3.80 o 
 -16   2  11        3.63        3.08      4.38 o 
 -15   2  11        8.29        6.30      2.83 o 
 -14   2  11       65.20       63.43      5.49 o 
 -13   2  11       66.34       59.74      4.81 o 
 -12   2  11       78.66       68.84      4.94 o 
 -11   2  11       29.42       35.88      3.71 o 
 -10   2  11       33.67       30.99      3.47 o 
  -9   2  11        3.24        5.11      2.07 o 
  -8   2  11      268.72      291.60      8.71 o 
  -7   2  11       16.57       19.70      2.78 o 
  -6   2  11     1439.68     1369.34     17.00 o 
  -5   2  11      269.51      269.94      6.80 o 
  -4   2  11      998.74      957.10     11.22 o 
  -3   2  11      662.61      625.15      7.33 o 
  -2   2  11      133.22      125.87      3.32 o 
  -1   2  11     1643.38     1815.28     14.74 o 
   0   2  11      974.54     1049.19     10.30 o 
   1   2  11     2148.61     2222.90     17.18 o 
   2   2  11      779.52      830.19     11.11 o 
   3   2  11        2.03        5.73      1.31 o 
   4   2  11       16.38       16.65      1.68 o 
   5   2  11       37.24       49.06      2.28 o 
   6   2  11        7.69        6.74      2.26 o 
   7   2  11      316.68      331.97      7.14 o 
   8   2  11     1292.98     1260.72     15.17 o 
   9   2  11     1001.10      954.76     15.02 o 
  10   2  11       37.54       39.76      4.06 o 
  11   2  11       45.28       42.51      4.86 o 
  12   2  11      645.77      589.11     15.81 o 
  13   2  11        1.36        0.00      4.46 o 
  14   2  11       12.28        7.01      3.55 o 
  15   2  11       76.60       88.57      7.78 o 
  16   2  11        0.47        0.00      4.64 o 
 -16   3  11        2.22        0.80      4.80 o 
 -15   3  11       35.31       37.59      5.20 o 
 -14   3  11       34.87       40.93      5.28 o 
 -13   3  11       14.04       20.01      3.45 o 
 -12   3  11       31.09       33.27      4.89 o 
 -11   3  11       14.54        9.80      2.63 o 
 -10   3  11       27.87       32.03      3.56 o 
  -9   3  11      231.23      207.59      6.94 o 
  -8   3  11       92.08       83.63      4.75 o 
  -7   3  11      211.70      198.67      6.38 o 
  -6   3  11       49.87       57.62      4.52 o 
  -5   3  11        1.74        1.16      1.53 o 
  -4   3  11       27.06       26.10      2.44 o 
  -3   3  11        7.19        8.61      1.50 o 
  -2   3  11        0.01        1.37      1.17 o 
  -1   3  11      127.23      133.10      4.36 o 
   0   3  11      579.77      620.68      7.84 o 
   1   3  11      230.59      247.13      4.82 o 
   2   3  11      198.10      207.90      6.26 o 
   3   3  11      233.51      269.32      7.59 o 
   4   3  11       58.56       58.86      4.27 o 
   5   3  11       24.15       24.55      2.69 o 
   6   3  11       47.80       50.26      4.66 o 
   7   3  11       23.79       22.18      2.79 o 
   8   3  11      857.06      846.82     12.64 o 
   9   3  11      224.32      236.61      7.84 o 
  10   3  11        4.28        0.87      2.71 o 
  11   3  11       54.81       46.00      5.31 o 
  12   3  11       25.30       16.34      4.07 o 
  13   3  11       76.79       64.03      6.48 o 
  14   3  11        3.30        0.96      3.58 o 
  15   3  11       15.01       26.68      6.55 o 
 -15   4  11       23.73       25.61      6.37 o 
 -14   4  11        0.68        3.64      4.12 o 
 -13   4  11       84.92       87.31      6.91 o 
 -12   4  11       78.69       86.84      7.24 o 
 -11   4  11       22.73       23.73      3.50 o 
 -10   4  11        1.98        4.77      2.50 o 
  -9   4  11      151.48      161.92      9.31 o 
  -8   4  11      117.10      120.25      5.66 o 
  -7   4  11      117.47      102.90      5.16 o 
  -6   4  11      334.81      328.03      8.22 o 
  -5   4  11      188.27      199.70      6.49 o 
  -4   4  11      382.75      396.20      7.56 o 
  -3   4  11        7.89        6.84      1.67 o 
  -2   4  11        0.62        2.22      1.37 o 
  -1   4  11        1.91        0.00      1.22 o 
   0   4  11       11.22        8.79      1.60 o 
   1   4  11      269.62      281.84      6.26 o 
   2   4  11      190.12      204.13      6.48 o 
   3   4  11      425.74      414.13      9.12 o 
   4   4  11       16.79       17.12      3.22 o 
   5   4  11        0.22        0.00      1.57 o 
   6   4  11       72.59       61.78      4.11 o 
   7   4  11        2.64        2.89      2.07 o 
   8   4  11       32.80       34.01      4.10 o 
   9   4  11      113.80      140.01      6.88 o 
  10   4  11       74.84       78.87      6.60 o 
  11   4  11       56.55       64.53      6.28 o 
  12   4  11        2.81        6.84      4.79 o 
  13   4  11       34.23       39.96     11.99 o 
  14   4  11       25.16       29.16      9.63 o 
 -13   5  11       11.55        4.39      6.44 o 
 -12   5  11       31.03       31.02      6.13 o 
 -11   5  11       27.86       19.42      5.98 o 
 -10   5  11        4.73        4.83      3.50 o 
  -9   5  11        4.91        3.45      2.85 o 
  -8   5  11       10.14        9.77      2.83 o 
  -7   5  11      152.09      155.54      6.31 o 
  -6   5  11       36.17       47.48      6.32 o 
  -5   5  11       85.45       95.93      5.11 o 
  -4   5  11     1859.90     1825.50     20.34 o 
  -3   5  11       58.68       59.91      3.75 o 
  -2   5  11       88.02       85.31      4.15 o 
  -1   5  11      235.60      239.12      6.19 o 
   0   5  11        0.46        0.00      1.84 o 
   1   5  11       35.83       40.25      3.76 o 
   2   5  11        0.37        0.00      1.56 o 
   3   5  11       58.66       46.50      4.21 o 
   4   5  11        0.16        0.00      1.67 o 
   5   5  11       64.33       64.77      4.40 o 
   6   5  11       26.23       23.06      3.14 o 
   7   5  11        3.04        1.48      2.71 o 
   8   5  11      259.71      244.71      8.54 o 
   9   5  11       96.46       76.43      6.65 o 
  10   5  11       13.25       11.35      5.64 o 
  11   5  11        0.04        0.00      3.05 o 
  12   5  11        0.19        0.00      2.97 o 
  13   5  11        0.06        0.26      3.88 o 
 -11   6  11        5.13        3.99      4.50 o 
 -10   6  11       12.73        8.90      4.66 o 
  -9   6  11        4.96        0.00      4.68 o 
  -8   6  11      144.05      151.44      7.92 o 
  -7   6  11        6.04        6.38      3.33 o 
  -6   6  11       87.45       87.30      6.54 o 
  -5   6  11        5.20        4.22      2.73 o 
  -4   6  11      825.55      857.71     19.69 o 
  -3   6  11       16.09       21.09      4.01 o 
  -2   6  11        1.60        1.12      2.76 o 
  -1   6  11        2.49        6.59      2.57 o 
   0   6  11       32.94       36.55      3.49 o 
   1   6  11        7.95        5.89      2.26 o 
   2   6  11        1.38        2.42      2.00 o 
   3   6  11       54.81       49.35      4.98 o 
   4   6  11        0.04        0.44      2.16 o 
   5   6  11       35.03       28.26      5.04 o 
   6   6  11        7.17        1.66      2.56 o 
   7   6  11      195.06      204.61      9.82 o 
   8   6  11       59.32       48.21      6.00 o 
   9   6  11      102.17      106.34      8.08 o 
  10   6  11       28.85       26.94      5.03 o 
  11   6  11       22.78       28.34      6.74 o 
  -9   7  11        0.06        3.10      4.22 o 
  -8   7  11        0.99        2.97      6.13 o 
  -7   7  11       45.04       50.59     10.03 o 
  -6   7  11       65.91       58.71     10.65 o 
  -5   7  11        0.03        5.20      5.57 o 
  -4   7  11        0.06        0.39      4.06 o 
  -3   7  11      109.93      118.61     14.28 o 
  -2   7  11      111.59      102.05      6.06 o 
  -1   7  11       23.05       26.69      3.88 o 
   0   7  11        2.68        2.53      2.16 o 
   1   7  11        0.06        0.39      2.17 o 
   2   7  11        0.00        0.00      2.09 o 
   3   7  11        4.79        4.04      2.46 o 
   4   7  11        9.02       10.54      2.91 o 
   5   7  11       53.30       58.17      5.49 o 
   6   7  11       18.58       12.32      3.99 o 
   7   7  11        0.02        0.48      3.26 o 
   8   7  11        9.95       10.87      4.40 o 
  -3   8  11        9.51       14.29      5.79 o 
  -2   8  11       31.76       32.29      5.25 o 
  -1   8  11        2.95        6.22      3.26 o 
   0   8  11        5.45        7.26      3.20 o 
   1   8  11        0.34        0.00      2.48 o 
   2   8  11        6.16        5.19      2.90 o 
 -17   0  12       20.28       26.53      5.92 o 
 -16   0  12      230.09      258.19     19.29 o 
 -15   0  12       55.07       32.87      6.29 o 
 -14   0  12        4.69        0.15      3.59 o 
 -13   0  12       96.23       96.19      8.36 o 
 -12   0  12       32.71       25.20      5.18 o 
 -11   0  12        0.01        1.95      2.86 o 
 -10   0  12       30.20       30.01      7.03 o 
  -9   0  12      340.09      367.68     17.29 o 
  -8   0  12       75.15       68.76      7.03 o 
  -7   0  12      195.96      199.70      8.86 o 
  -6   0  12        0.07        3.36      2.45 o 
  -5   0  12      256.07      217.41     12.58 o 
  -4   0  12      508.97      533.97     18.47 o 
  -3   0  12     1014.75      953.97     40.78 o 
  -2   0  12      686.60      781.24     11.45 o 
  -1   0  12       29.66       46.31      4.75 o 
   0   0  12      633.79      639.99     10.71 o 
   1   0  12      224.52      240.94      6.53 o 
   2   0  12      706.91      728.79     11.90 o 
   3   0  12       33.76       33.18      3.05 o 
   4   0  12      670.66      680.97     11.78 o 
   5   0  12      170.61      170.16     11.71 o 
   6   0  12       45.65       44.59      3.05 o 
   7   0  12        7.40       10.56      2.47 o 
   8   0  12     4176.38     4099.55     42.97 o 
   9   0  12      395.74      362.70     11.86 o 
  10   0  12       75.20       56.68      8.17 o 
  11   0  12       12.93       37.71      9.29 o 
  12   0  12        7.16        4.46      5.70 o 
  13   0  12       21.96       14.06      7.49 o 
  14   0  12       28.26       38.64     10.09 o 
  15   0  12       13.99       27.43      9.60 o 
  16   0  12       11.13       24.77      9.85 o 
 -17   1  12        2.34        0.00      2.65 o 
 -16   1  12       10.04       13.71      4.03 o 
 -15   1  12       60.13       56.21      5.10 o 
 -14   1  12       77.06       77.43      6.43 o 
 -13   1  12       66.65       68.65      5.15 o 
 -12   1  12        8.04       11.84      2.75 o 
 -11   1  12        4.54        0.90      2.55 o 
 -10   1  12       38.73       37.15      3.72 o 
  -9   1  12       45.03       48.93      5.44 o 
  -8   1  12       19.50       20.56      2.80 o 
  -7   1  12        1.83        2.35      1.98 o 
  -6   1  12       49.03       41.84      3.48 o 
  -5   1  12      210.08      211.23      6.09 o 
  -4   1  12       41.56       46.22      3.28 o 
  -3   1  12      416.96      415.54      8.18 o 
  -2   1  12        6.79        4.54      1.19 o 
  -1   1  12     1088.66     1141.29     10.72 o 
   0   1  12       25.18       24.77      1.90 o 
   1   1  12       12.46       23.20      1.89 o 
   2   1  12       30.72       24.97      1.95 o 
   3   1  12      473.30      484.54      6.78 o 
   4   1  12      431.27      401.69      6.22 o 
   5   1  12        1.63        0.00      1.22 o 
   6   1  12        1.44        1.71      1.10 o 
   7   1  12      282.29      270.23      5.02 o 
   8   1  12      650.61      647.34      8.99 o 
   9   1  12      250.77      260.73      7.51 o 
  10   1  12       18.53       18.39      3.16 o 
  11   1  12       10.31       15.79      3.46 o 
  12   1  12       10.68        7.28      3.14 o 
  13   1  12       15.81       16.35      5.52 o 
  14   1  12        0.16        0.00      4.37 o 
  15   1  12       13.91       17.60      6.15 o 
  16   1  12       12.29        7.19      5.74 o 
 -16   2  12        3.99        7.11      3.24 o 
 -15   2  12        0.09        0.86      3.56 o 
 -14   2  12        9.43        6.45      2.76 o 
 -13   2  12       54.04       46.49      4.63 o 
 -12   2  12        3.48        3.69      2.44 o 
 -11   2  12       12.30       10.88      2.66 o 
 -10   2  12       40.46       41.88      3.98 o 
  -9   2  12        6.65       12.39      2.59 o 
  -8   2  12       97.31      106.55      5.45 o 
  -7   2  12       16.69       16.31      2.56 o 
  -6   2  12       51.58       55.56      3.89 o 
  -5   2  12      222.64      227.48      6.54 o 
  -4   2  12        7.56        8.53      2.07 o 
  -3   2  12      127.72      123.91      4.04 o 
  -2   2  12     1025.61     1033.50     10.31 o 
  -1   2  12      309.98      290.41      5.13 o 
   0   2  12       27.04       30.08      2.08 o 
   1   2  12       45.67       45.51      2.43 o 
   2   2  12      260.34      249.25      4.88 o 
   3   2  12      620.91      633.02      7.94 o 
   4   2  12       55.28       46.30      2.47 o 
   5   2  12      144.10      126.32      3.89 o 
   6   2  12        0.20        1.52      1.69 o 
   7   2  12     1067.11     1036.81     13.49 o 
   8   2  12       46.92       44.73      3.70 o 
   9   2  12       28.18       21.94      3.88 o 
  10   2  12      238.81      238.57     16.41 o 
  11   2  12        3.51        3.15      3.05 o 
  12   2  12        4.54        8.93      3.52 o 
  13   2  12       33.69       32.22      4.98 o 
  14   2  12       12.13       11.63      3.90 o 
  15   2  12       14.31       11.93     12.42 o 
  16   2  12        0.40        1.43      5.23 o 
 -15   3  12        2.22        4.05      4.30 o 
 -14   3  12       11.85        4.92      4.84 o 
 -13   3  12       16.08       10.37      4.09 o 
 -12   3  12        4.77        0.96      2.77 o 
 -11   3  12        1.65        1.45      2.28 o 
 -10   3  12        3.20        2.74      2.31 o 
  -9   3  12       20.90       21.19      3.19 o 
  -8   3  12       79.13       85.89      4.95 o 
  -7   3  12       91.08       77.57      5.65 o 
  -6   3  12      438.82      430.78      9.31 o 
  -5   3  12      270.09      282.82     10.38 o 
  -4   3  12        2.40        2.41      1.56 o 
  -3   3  12        4.49        0.35      1.89 o 
  -2   3  12      132.01      146.36      3.94 o 
  -1   3  12        7.48        8.13      1.53 o 
   0   3  12       13.15       10.43      1.66 o 
   1   3  12        1.97        0.00      1.28 o 
   2   3  12        4.84        4.08      1.65 o 
   3   3  12      132.48      145.69      4.58 o 
   4   3  12        2.56        2.24      1.85 o 
   5   3  12       34.42       25.48      2.74 o 
   6   3  12        7.59        8.95      2.14 o 
   7   3  12      587.79      577.28     10.24 o 
   8   3  12     1065.00     1055.28     14.54 o 
   9   3  12       89.26       90.86      6.58 o 
  10   3  12       41.17       40.23      4.27 o 
  11   3  12       46.91       51.30      5.54 o 
  12   3  12        0.03        2.56      3.42 o 
  13   3  12        0.49        2.35      2.99 o 
  14   3  12        5.91        5.17      3.53 o 
  15   3  12        0.16        0.00      3.45 o 
 -14   4  12        0.62        9.76      3.76 o 
 -13   4  12       53.76       44.95      5.55 o 
 -12   4  12       89.20       66.25      6.22 o 
 -11   4  12        0.80        1.67      2.49 o 
 -10   4  12       47.96       51.20      4.58 o 
  -9   4  12       38.81       32.60      4.55 o 
  -8   4  12        4.56        6.62      2.53 o 
  -7   4  12      592.61      519.74     10.83 o 
  -6   4  12       40.23       48.08      6.48 o 
  -5   4  12     1464.16     1460.17     18.68 o 
  -4   4  12      728.13      747.75     11.46 o 
  -3   4  12      146.77      153.34      4.92 o 
  -2   4  12       21.25       17.29      2.13 o 
  -1   4  12       78.48       85.68      3.46 o 
   0   4  12      155.98      161.65      4.96 o 
   1   4  12      406.72      401.92      8.94 o 
   2   4  12       32.17       30.02      3.34 o 
   3   4  12      110.09      124.14      5.58 o 
   4   4  12       53.64       46.42      3.57 o 
   5   4  12      241.80      236.24      9.35 o 
   6   4  12      199.59      195.93      8.14 o 
   7   4  12        1.15        2.71      2.01 o 
   8   4  12     1272.08     1231.96     16.61 o 
   9   4  12      180.46      180.11      7.50 o 
  10   4  12      110.63      100.70      8.70 o 
  11   4  12        4.14        3.93      3.15 o 
  12   4  12        1.22        2.39      4.55 o 
  13   4  12       43.65       44.88      6.04 o 
  14   4  12        1.41        0.96      4.01 o 
 -13   5  12        1.67        7.18      4.54 o 
 -12   5  12       19.39       21.73      5.39 o 
 -11   5  12        1.29        3.02      2.91 o 
 -10   5  12        1.45        5.58      3.01 o 
  -9   5  12       56.57       61.10      4.96 o 
  -8   5  12       40.07       39.72      4.21 o 
  -7   5  12        0.85        1.54      2.19 o 
  -6   5  12       50.05       55.78      6.57 o 
  -5   5  12      871.40      856.83     14.13 o 
  -4   5  12      188.34      201.32      6.38 o 
  -3   5  12        0.48        0.00      1.84 o 
  -2   5  12      201.17      188.02      6.48 o 
  -1   5  12        2.40        2.07      2.37 o 
   0   5  12       11.79        9.38      2.61 o 
   1   5  12       51.75       51.49      5.07 o 
   2   5  12       26.06       22.90      3.09 o 
   3   5  12        7.28        3.71      2.24 o 
   4   5  12      292.20      275.72      7.45 o 
   5   5  12       16.94       15.86      2.72 o 
   6   5  12      196.19      203.34      6.79 o 
   7   5  12      314.51      328.65      8.60 o 
   8   5  12      205.61      210.81      9.06 o 
   9   5  12        0.02        3.04      3.08 o 
  10   5  12      135.52      136.27     11.04 o 
  11   5  12        5.64        2.52      3.21 o 
  12   5  12        0.98        0.00      3.32 o 
 -11   6  12        0.54        2.39      4.05 o 
 -10   6  12        3.63        2.66      4.12 o 
  -9   6  12        2.41        2.53      3.54 o 
  -8   6  12       22.41       15.98      5.15 o 
  -7   6  12        2.20        3.22      3.90 o 
  -6   6  12       80.94       95.77      5.60 o 
  -5   6  12        0.59        3.91      2.47 o 
  -4   6  12       19.33       22.90      3.44 o 
  -3   6  12       65.12       67.80      5.82 o 
  -2   6  12        0.00        0.00      2.54 o 
  -1   6  12        0.05        0.00      2.05 o 
   0   6  12       18.04       15.58      2.86 o 
   1   6  12        0.10        0.00      1.96 o 
   2   6  12        0.53        2.33      2.16 o 
   3   6  12        2.06        1.97      2.18 o 
   4   6  12       17.80       22.26      3.31 o 
   5   6  12       73.14       53.01      4.46 o 
   6   6  12        1.79        5.86      2.61 o 
   7   6  12       13.10        7.82      3.15 o 
   8   6  12        0.04        0.00      3.04 o 
   9   6  12        0.06        0.00      2.83 o 
  10   6  12       12.10       19.17      6.01 o 
  -8   7  12        1.42        2.97      5.76 o 
  -7   7  12       19.62       16.47      7.43 o 
  -6   7  12        0.00        9.72      6.63 o 
  -5   7  12       21.31       28.70      5.64 o 
  -4   7  12       53.86       47.10      5.50 o 
  -3   7  12       25.67       26.33      4.62 o 
  -2   7  12       19.49       22.10      3.62 o 
  -1   7  12        2.72        7.55      2.54 o 
   0   7  12        1.71        1.49      2.42 o 
   1   7  12        0.25        1.39      2.31 o 
   2   7  12        6.94        2.40      2.38 o 
   3   7  12       10.54        6.72      2.73 o 
   4   7  12        3.16        6.56      2.79 o 
   5   7  12        0.00        0.13      2.42 o 
   6   7  12        5.13        7.15      3.28 o 
   7   7  12        2.88        0.00      3.40 o 
 -16   1  13        9.09        5.30      3.22 o 
 -15   1  13       96.78       82.71      8.97 o 
 -14   1  13        3.62        0.65      2.50 o 
 -13   1  13        1.06        0.00      2.01 o 
 -12   1  13       54.79       46.11      4.41 o 
 -11   1  13       64.81       68.15      4.91 o 
 -10   1  13        5.80        4.14      2.41 o 
  -9   1  13        1.01        1.27      2.03 o 
  -8   1  13       13.70        9.16      3.16 o 
  -7   1  13       18.90       18.24      3.13 o 
  -6   1  13      154.91      136.66      5.63 o 
  -5   1  13       62.46       63.86      4.02 o 
  -4   1  13        0.00        0.00      1.56 o 
  -3   1  13      194.04      196.51      6.37 o 
  -2   1  13        0.01        1.26      1.56 o 
  -1   1  13      190.71      199.43      4.23 o 
   0   1  13       45.23       51.76      2.54 o 
   1   1  13       30.60       24.97      2.06 o 
   2   1  13      144.59      144.97      3.90 o 
   3   1  13        2.32        4.66      1.46 o 
   4   1  13       16.27       14.33      1.80 o 
   5   1  13      401.88      411.97      6.62 o 
   6   1  13      184.98      188.04      4.24 o 
   7   1  13      312.07      287.03      5.97 o 
   8   1  13       83.74       78.66      5.28 o 
   9   1  13       79.35       65.96      4.10 o 
  10   1  13        0.44        0.00      1.92 o 
  11   1  13       58.29       46.49      4.33 o 
  12   1  13      129.75      122.25     10.34 o 
  13   1  13        1.48        0.00      3.98 o 
  14   1  13        1.38        0.00      4.17 o 
  15   1  13        1.35        0.00      5.20 o 
 -16   2  13       27.41       13.58      3.60 o 
 -15   2  13       13.23       15.15      3.83 o 
 -14   2  13        7.98        7.02      2.99 o 
 -13   2  13       26.30       22.16      5.06 o 
 -12   2  13        0.00        0.00      2.34 o 
 -11   2  13       19.10       14.10      4.02 o 
 -10   2  13       10.56       10.07      2.80 o 
  -9   2  13        0.62        0.55      2.50 o 
  -8   2  13        0.55        0.00      1.88 o 
  -7   2  13       40.36       37.47      4.19 o 
  -6   2  13      575.51      529.49     12.80 o 
  -5   2  13       58.82       47.67      3.71 o 
  -4   2  13      491.39      466.60      9.32 o 
  -3   2  13       90.59       93.06      4.45 o 
  -2   2  13       39.09       36.75      2.69 o 
  -1   2  13      122.60      119.80      3.61 o 
   0   2  13       69.58       70.48      2.96 o 
   1   2  13      347.25      358.01      6.66 o 
   2   2  13       95.10       97.06      3.43 o 
   3   2  13      491.78      501.78      7.21 o 
   4   2  13      110.17      105.80      4.16 o 
   5   2  13      513.54      519.98     11.91 o 
   6   2  13       22.48       24.10      2.81 o 
   7   2  13     4161.76     4147.82     34.05 o 
   8   2  13      557.12      552.54     10.01 o 
   9   2  13        0.58        0.00      1.85 o 
  10   2  13      298.45      309.00      8.94 o 
  11   2  13       44.14       39.45      5.09 o 
  12   2  13        5.12        3.04      3.25 o 
  13   2  13       13.71       10.18      3.70 o 
  14   2  13        0.39        0.00      4.28 o 
  15   2  13       16.90       16.75      7.52 o 
 -15   3  13       24.03       20.19      4.61 o 
 -14   3  13       29.20       30.27      4.32 o 
 -13   3  13       31.56       21.87      3.78 o 
 -12   3  13       20.76       27.84      5.89 o 
 -11   3  13       60.48       61.91      5.21 o 
 -10   3  13       10.46       11.54      3.08 o 
  -9   3  13       11.72       10.37      2.73 o 
  -8   3  13        7.92        6.64      2.57 o 
  -7   3  13      781.61      745.35     13.05 o 
  -6   3  13      454.74      447.80      9.72 o 
  -5   3  13      844.09      764.94     12.73 o 
  -4   3  13        5.47        7.44      2.27 o 
  -3   3  13      164.23      159.90      5.63 o 
  -2   3  13      202.39      217.21      5.47 o 
  -1   3  13      143.55      141.89      3.99 o 
   0   3  13       27.02       24.28      2.16 o 
   1   3  13       28.06       30.06      2.30 o 
   2   3  13        0.51        0.00      1.48 o 
   3   3  13        0.15        1.77      1.88 o 
   4   3  13       66.06       60.00      4.23 o 
   5   3  13      222.32      227.41      6.29 o 
   6   3  13       76.63       67.79      4.16 o 
   7   3  13      660.40      643.11     11.05 o 
   8   3  13        3.22        1.98      2.18 o 
   9   3  13      110.59      124.75      6.65 o 
  10   3  13      339.85      321.38     13.98 o 
  11   3  13        0.33        2.07      2.87 o 
  12   3  13        0.31        6.84      3.46 o 
  13   3  13        9.38       13.17      4.00 o 
  14   3  13        9.35        7.02      3.84 o 
 -14   4  13        0.68        0.00      3.48 o 
 -13   4  13        0.06        0.07      2.98 o 
 -12   4  13        0.72        0.00      2.96 o 
 -11   4  13       13.77        0.00      2.64 o 
 -10   4  13       23.79       23.28      6.44 o 
  -9   4  13        2.07        5.58      2.48 o 
  -8   4  13       76.16       90.58      5.42 o 
  -7   4  13       59.47       59.12      4.57 o 
  -6   4  13       12.03       21.47      3.27 o 
  -5   4  13        0.01        0.00      2.14 o 
  -4   4  13       50.19       48.83      4.07 o 
  -3   4  13      106.52      110.72      7.27 o 
  -2   4  13        5.28        3.30      1.89 o 
  -1   4  13       23.05       22.73      3.25 o 
   0   4  13      256.50      236.57      6.09 o 
   1   4  13       14.83        9.49      2.45 o 
   2   4  13       12.81        7.55      2.28 o 
   3   4  13        4.48        6.31      2.23 o 
   4   4  13       40.21       39.16      3.77 o 
   5   4  13        0.00        0.00      1.49 o 
   6   4  13        7.54        7.58      2.52 o 
   7   4  13       14.89       23.43      3.19 o 
   8   4  13      185.37      189.66      7.90 o 
   9   4  13       53.96       60.87      5.22 o 
  10   4  13        3.32        2.43      2.76 o 
  11   4  13        0.39        0.00      2.94 o 
  12   4  13       10.58        8.91      3.71 o 
  13   4  13       47.50       40.30      5.84 o 
 -12   5  13        0.38        0.00      3.09 o 
 -11   5  13       17.86       17.95      4.17 o 
 -10   5  13       12.81       12.25      3.73 o 
  -9   5  13       19.14       10.58      3.17 o 
  -8   5  13        4.88        0.32      2.43 o 
  -7   5  13      119.07      101.60      5.88 o 
  -6   5  13      190.63      198.09      7.06 o 
  -5   5  13      127.79      145.25      6.30 o 
  -4   5  13       52.71       53.82      8.82 o 
  -3   5  13       29.71       36.15      3.80 o 
  -2   5  13        6.10        5.80      2.39 o 
  -1   5  13        1.27        0.00      2.23 o 
   0   5  13       12.10        8.84      2.56 o 
   1   5  13        1.55        2.60      2.23 o 
   2   5  13       17.12       21.86      3.31 o 
   3   5  13        0.51        0.00      1.84 o 
   4   5  13        0.08        3.99      2.07 o 
   5   5  13       54.68       60.32      4.36 o 
   6   5  13        0.40        3.43      2.36 o 
   7   5  13      229.28      248.39      7.79 o 
   8   5  13       37.36       40.33      4.64 o 
   9   5  13      131.78      121.88      7.09 o 
  10   5  13       36.84       34.47      7.84 o 
  11   5  13       12.56       10.16      3.93 o 
  12   5  13        4.16        8.73      3.88 o 
 -10   6  13        0.13        0.00      3.50 o 
  -9   6  13        8.94        5.17      3.56 o 
  -8   6  13        1.32        3.05      3.13 o 
  -7   6  13       11.70        8.82      3.02 o 
  -6   6  13      121.16      120.63      7.67 o 
  -5   6  13      175.24      183.62      8.40 o 
  -4   6  13       27.13       17.65      6.25 o 
  -3   6  13        1.46        0.00      2.78 o 
  -2   6  13       44.16       38.38      5.09 o 
  -1   6  13        9.86        9.91      3.44 o 
   0   6  13        4.92        1.95      2.43 o 
   1   6  13       10.72        6.07      2.46 o 
   2   6  13        0.12        0.00      1.94 o 
   3   6  13       29.90       22.72      3.26 o 
   4   6  13      259.52      246.01      7.76 o 
   5   6  13      188.65      196.99      7.32 o 
   6   6  13        7.80        9.19      2.85 o 
   7   6  13        2.22        1.22      2.71 o 
   8   6  13       26.11       31.54      4.33 o 
   9   6  13        0.38        1.36      3.91 o 
  -6   7  13        4.34        5.20      6.50 o 
  -5   7  13        0.32        0.00      5.63 o 
  -4   7  13        1.28        5.10      4.29 o 
  -3   7  13        3.14        0.66      6.38 o 
  -2   7  13       18.89       21.43      4.86 o 
  -1   7  13       15.58       16.84      4.29 o 
   0   7  13        4.17        1.69      2.83 o 
   1   7  13        4.02        2.86      2.41 o 
   2   7  13        0.04        0.00      2.29 o 
   3   7  13      108.21      118.17      6.32 o 
   4   7  13       52.65       60.17      6.31 o 
   5   7  13       72.26       75.79      5.53 o 
   6   7  13        5.62        1.41      3.08 o 
 -16   0  14       32.94       14.64     11.83 o 
 -15   0  14        0.91        0.00      3.21 o 
 -14   0  14       60.68       55.57      7.41 o 
 -13   0  14        8.93       12.75      4.35 o 
 -12   0  14        1.48        0.00      2.89 o 
 -11   0  14       24.90       23.05      4.77 o 
 -10   0  14      203.65      214.45     10.51 o 
  -9   0  14       79.69       71.52      6.92 o 
  -8   0  14     1242.80     1285.04     25.50 o 
  -7   0  14     1073.87     1028.68     21.94 o 
  -6   0  14      648.10      615.07     16.23 o 
  -5   0  14      206.18      209.41      9.28 o 
  -4   0  14       68.83       65.68      5.74 o 
  -3   0  14     1008.52     1007.58     26.75 o 
  -2   0  14      167.07      183.19      8.17 o 
  -1   0  14        4.86        9.79      3.07 o 
   0   0  14       32.63       32.65      3.35 o 
   1   0  14      502.66      487.50     10.03 o 
   2   0  14       28.70       22.98      3.01 o 
   3   0  14       47.34       44.64      3.77 o 
   4   0  14       16.96       27.15      4.52 o 
   5   0  14      233.92      213.86     11.26 o 
   6   0  14     2636.43     2513.82     29.18 o 
   7   0  14      138.98      131.87      5.18 o 
   8   0  14      888.96      883.79     13.08 o 
   9   0  14      704.68      662.23     13.44 o 
  10   0  14        0.05        0.00      5.20 o 
  11   0  14      225.25      209.93     17.72 o 
  12   0  14        0.11        0.00      5.20 o 
  13   0  14       29.96       20.25      8.73 o 
  14   0  14        0.26        0.00      6.13 o 
  15   0  14        3.26        4.46      6.81 o 
 -16   1  14       29.85       22.47      4.16 o 
 -15   1  14        0.07        0.00      2.22 o 
 -14   1  14       13.82       11.75      5.05 o 
 -13   1  14      100.61       96.74      6.19 o 
 -12   1  14        3.86        4.75      2.55 o 
 -11   1  14        7.71       11.96      3.73 o 
 -10   1  14        5.50        7.91      3.91 o 
  -9   1  14      244.31      233.64      7.56 o 
  -8   1  14       72.84       72.72      4.80 o 
  -7   1  14       33.14       40.63      3.78 o 
  -6   1  14       45.65       44.69      4.96 o 
  -5   1  14       62.48       62.21      4.08 o 
  -4   1  14       16.97       15.86      2.53 o 
  -3   1  14      208.55      223.46      6.46 o 
  -2   1  14       74.83       89.24      4.41 o 
  -1   1  14      365.62      383.37      8.15 o 
   0   1  14      686.34      745.67      8.89 o 
   1   1  14        0.11        0.00      1.27 o 
   2   1  14        0.16        1.25      1.31 o 
   3   1  14       55.44       64.43      3.02 o 
   4   1  14        9.13       11.23      1.83 o 
   5   1  14      164.57      173.93      4.57 o 
   6   1  14      201.01      214.92      4.75 o 
   7   1  14       40.50       48.79      3.19 o 
   8   1  14      375.07      370.20      8.93 o 
   9   1  14        2.67        0.00      1.84 o 
  10   1  14      257.44      253.61      7.96 o 
  11   1  14      448.96      428.88     12.69 o 
  12   1  14       17.84       20.03      5.82 o 
  13   1  14        0.36        7.54      4.83 o 
  14   1  14       47.70       59.15      8.93 o 
  15   1  14       12.82       15.06      5.90 o 
 -15   2  14        3.88        6.13      3.24 o 
 -14   2  14        0.38        1.08      2.99 o 
 -13   2  14        3.72        7.67      3.06 o 
 -12   2  14       27.19       28.53      5.41 o 
 -11   2  14        0.02        0.00      2.27 o 
 -10   2  14        0.12        1.32      2.47 o 
  -9   2  14       24.43       36.31      3.93 o 
  -8   2  14        4.91        7.21      4.06 o 
  -7   2  14       22.34       21.92      3.16 o 
  -6   2  14       84.39       64.26      4.43 o 
  -5   2  14       15.67       13.38      2.64 o 
  -4   2  14      101.83      106.83      7.42 o 
  -3   2  14       37.17       32.61      5.44 o 
  -2   2  14        5.88        3.54      1.91 o 
  -1   2  14        2.31        5.14      1.71 o 
   0   2  14       40.56       38.60      3.41 o 
   1   2  14        0.51        0.85      1.30 o 
   2   2  14       20.26       24.41      2.22 o 
   3   2  14       15.33       17.33      2.05 o 
   4   2  14      142.11      159.77      6.27 o 
   5   2  14       67.47       62.22      4.37 o 
   6   2  14       60.04       57.12      6.14 o 
   7   2  14       23.59       29.39      3.36 o 
   8   2  14      659.84      624.38     10.87 o 
   9   2  14      171.35      166.35      6.51 o 
  10   2  14        0.36        0.00      2.30 o 
  11   2  14       97.51       74.15      5.49 o 
  12   2  14      108.78      112.32      7.57 o 
  13   2  14       19.23       20.71      4.60 o 
  14   2  14        0.41        0.00      4.30 o 
 -14   3  14        7.13        6.78      3.13 o 
 -13   3  14        6.87        6.47      3.58 o 
 -12   3  14        0.38        6.20      2.83 o 
 -11   3  14       24.99       22.48      5.71 o 
 -10   3  14        4.13        2.69      2.37 o 
  -9   3  14       59.01       65.55      4.99 o 
  -8   3  14      421.96      453.02     12.70 o 
  -7   3  14      794.90      725.82     16.05 o 
  -6   3  14      279.69      273.71      8.01 o 
  -5   3  14      180.72      178.27      6.49 o 
  -4   3  14      692.38      672.17     14.08 o 
  -3   3  14       10.72        9.33      2.36 o 
  -2   3  14       15.37       12.05      2.42 o 
  -1   3  14       70.86       82.63      3.84 o 
   0   3  14        5.51        9.26      2.02 o 
   1   3  14       63.56       54.82      3.39 o 
   2   3  14       11.00        9.50      2.31 o 
   3   3  14       50.90       38.97      3.66 o 
   4   3  14      437.93      399.47      9.39 o 
   5   3  14       26.66       24.41      2.91 o 
   6   3  14      122.71      123.98      5.27 o 
   7   3  14       20.11       24.48      3.11 o 
   8   3  14      112.42      116.46      5.43 o 
   9   3  14       14.32       14.41      2.82 o 
  10   3  14       47.42       53.22      4.98 o 
  11   3  14       12.81        9.17      3.80 o 
  12   3  14       10.22        6.13      3.48 o 
  13   3  14        0.09        0.95      3.17 o 
  14   3  14        2.26        9.21      3.99 o 
 -13   4  14        2.97        2.04      3.40 o 
 -12   4  14        4.37        1.25      2.81 o 
 -11   4  14        5.11        1.83      2.61 o 
 -10   4  14       34.03       30.49      4.23 o 
  -9   4  14        2.76        6.15      2.65 o 
  -8   4  14       56.16       48.10      4.55 o 
  -7   4  14      138.51      132.60      6.27 o 
  -6   4  14      201.21      200.51      7.11 o 
  -5   4  14      240.10      232.44      8.83 o 
  -4   4  14       81.80       73.52      7.55 o 
  -3   4  14        4.40        1.85      2.24 o 
  -2   4  14      111.81      107.92      4.57 o 
  -1   4  14        2.79        0.55      2.03 o 
   0   4  14        0.44        0.00      1.86 o 
   1   4  14       25.43       37.11      3.79 o 
   2   4  14      126.11      113.65      6.60 o 
   3   4  14        7.83        4.42      2.25 o 
   4   4  14        0.09        0.00      1.55 o 
   5   4  14      122.49      135.96      5.62 o 
   6   4  14      215.73      221.05      6.88 o 
   7   4  14        9.51        9.30      2.94 o 
   8   4  14      112.41      126.35      5.92 o 
   9   4  14       58.03       57.77      5.50 o 
  10   4  14        0.74        0.00      2.52 o 
  11   4  14        0.05        4.48      3.19 o 
  12   4  14        3.62        0.00      3.20 o 
  13   4  14        6.42        9.89      4.15 o 
 -12   5  14        6.58        3.80      3.56 o 
 -11   5  14        6.75        3.10      3.38 o 
 -10   5  14        4.05        0.39      3.07 o 
  -9   5  14      112.18      124.28      6.65 o 
  -8   5  14       66.11       71.51      5.42 o 
  -7   5  14       10.25        7.47      2.89 o 
  -6   5  14       30.41       51.41      5.76 o 
  -5   5  14      260.51      258.59      7.97 o 
  -4   5  14        8.02        3.60      2.74 o 
  -3   5  14        4.10        1.56      2.75 o 
  -2   5  14        2.14        0.50      3.30 o 
  -1   5  14        8.63        7.74      3.07 o 
   0   5  14       10.54        9.93      3.31 o 
   1   5  14        9.95        5.62      3.61 o 
   2   5  14       30.22       23.76      3.51 o 
   3   5  14      203.34      197.22      7.00 o 
   4   5  14       59.98       57.54      4.85 o 
   5   5  14       10.19        8.29      2.66 o 
   6   5  14      207.25      234.00      7.55 o 
   7   5  14       60.63       67.10      5.00 o 
   8   5  14       19.40       18.27      3.32 o 
   9   5  14       47.17       57.25      5.54 o 
  10   5  14        1.87        0.00      3.08 o 
  11   5  14       23.42       26.31      5.07 o 
  -9   6  14        9.22        6.86      3.59 o 
  -8   6  14        1.38        0.13      4.45 o 
  -7   6  14        5.60        4.15      3.36 o 
  -6   6  14        5.14        0.00      3.06 o 
  -5   6  14        0.29        2.81      2.95 o 
  -4   6  14       61.85       57.68      7.26 o 
  -3   6  14       26.84       31.78      6.50 o 
  -2   6  14        4.08        3.75      3.23 o 
  -1   6  14       65.59       66.45      6.17 o 
   0   6  14       86.66       84.44      9.57 o 
   1   6  14        3.03        3.80      2.30 o 
   2   6  14       37.47       41.60      4.77 o 
   3   6  14        4.92        2.64      2.38 o 
   4   6  14       72.01       62.62      5.15 o 
   5   6  14       28.82       26.04      3.67 o 
   6   6  14       10.77        6.76      2.79 o 
   7   6  14      125.14      124.45      6.65 o 
   8   6  14       96.17      107.61      7.24 o 
   9   6  14        0.35        0.00      3.38 o 
  -5   7  14        0.04       11.39      7.12 o 
  -4   7  14       28.02       23.21      6.84 o 
  -3   7  14       40.68       49.49      9.01 o 
  -2   7  14        0.15        0.00      3.28 o 
  -1   7  14        0.46        0.03      2.68 o 
   0   7  14        0.00        0.39      2.83 o 
   1   7  14        3.01        2.73      2.92 o 
   2   7  14        2.30        3.80      2.73 o 
   3   7  14        5.94       12.92      3.53 o 
   4   7  14        4.38        1.46      2.82 o 
   5   7  14        3.79        3.90      3.63 o 
 -15   1  15       12.69       18.45      3.83 o 
 -14   1  15       13.53       15.13      4.18 o 
 -13   1  15       52.07       51.70      5.34 o 
 -12   1  15        1.58        1.14      2.64 o 
 -11   1  15       44.34       43.36      4.44 o 
 -10   1  15       34.78       31.66      3.86 o 
  -9   1  15      100.37      107.13      7.49 o 
  -8   1  15      186.91      188.79      6.98 o 
  -7   1  15      228.04      216.95      8.41 o 
  -6   1  15        6.61        6.56      2.49 o 
  -5   1  15     1094.55     1066.02     15.74 o 
  -4   1  15      134.00      122.67      8.86 o 
  -3   1  15       39.80       40.90      5.26 o 
  -2   1  15      138.07      137.84      5.79 o 
  -1   1  15      590.46      601.75     10.68 o 
   0   1  15       21.13       19.73      2.62 o 
   1   1  15       17.29       20.62      2.09 o 
   2   1  15      182.90      176.30      4.57 o 
   3   1  15       66.69       70.13      3.28 o 
   4   1  15      223.10      227.99      6.55 o 
   5   1  15       80.99       78.46      3.54 o 
   6   1  15        8.66        6.64      3.35 o 
   7   1  15      796.07      772.14     11.67 o 
   8   1  15      116.25      108.47      4.85 o 
   9   1  15      134.32      137.12      5.36 o 
  10   1  15       20.55       20.64      3.47 o 
  11   1  15        2.85        0.00      3.18 o 
  12   1  15        0.04        0.40      4.33 o 
  13   1  15        0.73        3.09      4.30 o 
  14   1  15        7.47        0.00      4.54 o 
 -14   2  15        6.54        2.52      3.35 o 
 -13   2  15        0.03        1.24      2.72 o 
 -12   2  15       13.27       13.40      3.43 o 
 -11   2  15        0.07        3.91      2.50 o 
 -10   2  15        1.40        4.11      2.59 o 
  -9   2  15       38.10       36.09      4.10 o 
  -8   2  15      432.01      408.11     10.14 o 
  -7   2  15        5.19        5.89      2.53 o 
  -6   2  15      520.88      549.27     11.27 o 
  -5   2  15      415.10      416.32     10.48 o 
  -4   2  15       46.24       53.45      4.12 o 
  -3   2  15        2.59        0.00      1.64 o 
  -2   2  15       12.03        7.64      2.31 o 
  -1   2  15        6.84        9.93      2.35 o 
   0   2  15       27.72       28.22      2.68 o 
   1   2  15        5.96        9.84      1.85 o 
   2   2  15       58.09       68.31      3.25 o 
   3   2  15       90.09       79.17      3.93 o 
   4   2  15       25.97       28.17      2.90 o 
   5   2  15      376.13      371.26      9.07 o 
   6   2  15      851.59      854.21     12.58 o 
   7   2  15     1384.34     1438.94     17.35 o 
   8   2  15      492.37      508.40      9.96 o 
   9   2  15       57.06       56.47      4.24 o 
  10   2  15      121.16      124.86      6.55 o 
  11   2  15       38.05       53.69      4.96 o 
  12   2  15        1.22        3.33      4.15 o 
  13   2  15       31.53       45.97      8.27 o 
  14   2  15        5.61       10.98      5.27 o 
 -14   3  15       48.80       44.21      5.19 o 
 -13   3  15       47.33       53.72      5.32 o 
 -12   3  15        5.12        4.46      2.84 o 
 -11   3  15       13.34       11.99      3.25 o 
 -10   3  15        2.47        0.01      2.36 o 
  -9   3  15        9.08        8.34      2.88 o 
  -8   3  15      111.61      126.18      6.37 o 
  -7   3  15      288.22      333.04     13.62 o 
  -6   3  15      544.58      562.60     11.69 o 
  -5   3  15      549.38      529.89     11.04 o 
  -4   3  15        4.58        3.83      2.29 o 
  -3   3  15       13.76       11.88      2.81 o 
  -2   3  15       36.63       34.49      3.82 o 
  -1   3  15      324.90      361.92     11.30 o 
   0   3  15       88.94       89.12      4.12 o 
   1   3  15        0.02        0.00      1.84 o 
   2   3  15       17.96       11.50      2.19 o 
   3   3  15        2.10        0.00      1.91 o 
   4   3  15        0.04        0.00      1.97 o 
   5   3  15      218.91      232.38      6.75 o 
   6   3  15      270.46      264.94      7.28 o 
   7   3  15      157.97      154.92      8.36 o 
   8   3  15      113.18       97.35      5.18 o 
   9   3  15        7.27        7.77      2.63 o 
  10   3  15       54.17       56.75      5.14 o 
  11   3  15        4.98        7.20      3.95 o 
  12   3  15        1.19        0.91      3.10 o 
  13   3  15        0.02        0.00      3.36 o 
 -12   4  15       19.17       13.20      4.22 o 
 -11   4  15       19.62       24.50      4.12 o 
 -10   4  15        6.75        3.31      4.53 o 
  -9   4  15       97.24       92.54      5.94 o 
  -8   4  15      121.69      142.05      6.84 o 
  -7   4  15      108.56       87.31      5.51 o 
  -6   4  15      386.48      390.07      9.90 o 
  -5   4  15      105.47      111.20      6.55 o 
  -4   4  15        0.38        2.16      2.28 o 
  -3   4  15      225.25      220.82      7.11 o 
  -2   4  15      103.40      100.91      8.78 o 
  -1   4  15      145.09      148.33      6.84 o 
   0   4  15        0.90        0.66      2.48 o 
   1   4  15       15.50       16.59      3.55 o 
   2   4  15       10.20       12.85      2.90 o 
   3   4  15       36.18       28.82      4.29 o 
   4   4  15        9.58        5.68      2.25 o 
   5   4  15        7.01        8.96      2.41 o 
   6   4  15        0.09        1.31      2.20 o 
   7   4  15       14.05       16.36      2.95 o 
   8   4  15        9.14        7.78      2.73 o 
   9   4  15        0.44        0.56      2.18 o 
  10   4  15        0.20        1.09      2.64 o 
  11   4  15        3.48        1.54      3.26 o 
  12   4  15        3.11        3.34      3.57 o 
 -11   5  15        0.57        1.84      3.40 o 
 -10   5  15        0.78        0.00      2.84 o 
  -9   5  15       88.60      101.39      7.28 o 
  -8   5  15       50.87       35.29      6.00 o 
  -7   5  15       99.21       85.48      6.96 o 
  -6   5  15      124.44      127.30      6.43 o 
  -5   5  15      127.70      122.66     11.87 o 
  -4   5  15        6.43        0.04      3.19 o 
  -3   5  15        7.94        2.76      3.38 o 
  -2   5  15       29.67       33.51      5.79 o 
  -1   5  15        0.02        0.00      2.65 o 
   0   5  15        2.24        1.05      2.94 o 
   1   5  15       29.53       16.61      3.92 o 
   2   5  15       52.53       52.85      4.84 o 
   3   5  15       57.21       43.82      4.06 o 
   4   5  15       18.82       20.15      3.13 o 
   5   5  15       38.27       29.56      3.66 o 
   6   5  15      292.28      331.05      9.00 o 
   7   5  15        8.67        6.25      2.70 o 
   8   5  15       26.58       25.35      3.72 o 
   9   5  15       35.71       34.32      4.67 o 
  10   5  15       50.13       57.54      7.42 o 
  -8   6  15        2.17        0.00      3.94 o 
  -7   6  15       11.06        9.67      3.79 o 
  -6   6  15       12.13        5.65      4.22 o 
  -5   6  15        1.03        6.89      4.33 o 
  -4   6  15        0.26        0.00      5.05 o 
  -3   6  15       27.07       32.48      8.86 o 
  -2   6  15        7.62        9.23      4.58 o 
  -1   6  15       53.97       60.98      6.43 o 
   0   6  15        3.65        0.00      2.93 o 
   1   6  15        0.16        0.00      2.56 o 
   2   6  15       29.60       42.86      4.84 o 
   3   6  15        2.21        1.68      2.36 o 
   4   6  15        9.82        4.84      2.77 o 
   5   6  15       21.53       20.94      3.57 o 
   6   6  15      127.18      123.10      6.52 o 
   7   6  15      116.29      111.00      6.43 o 
  -3   7  15        0.44        0.00      4.05 o 
  -2   7  15       62.50       64.83     15.70 o 
  -1   7  15       13.37        8.19      3.39 o 
   0   7  15        7.57        6.93      3.22 o 
   1   7  15       10.39        2.60      3.21 o 
   2   7  15       14.89        7.71      3.51 o 
 -14   0  16        3.25        1.52      4.18 o 
 -13   0  16       34.52       36.56      6.55 o 
 -12   0  16        4.11        0.23      3.47 o 
 -11   0  16       97.67      105.18      8.98 o 
 -10   0  16        0.08        2.88      4.37 o 
  -9   0  16       41.12       38.84      8.95 o 
  -8   0  16       10.00       17.28      4.61 o 
  -7   0  16      202.13      207.02     14.59 o 
  -6   0  16      455.81      436.68     46.26 o 
  -5   0  16       16.59       15.08      4.36 o 
  -4   0  16      485.44      478.17     14.44 o 
  -3   0  16       62.91       61.27      6.21 o 
  -2   0  16      565.24      571.89     15.38 o 
  -1   0  16        5.56        5.88      2.97 o 
   0   0  16       64.16       54.81      5.48 o 
   1   0  16        2.70        0.31      3.19 o 
   2   0  16       21.00       18.84      3.50 o 
   3   0  16      361.07      339.26     16.42 o 
   4   0  16       22.12       21.95      4.46 o 
   5   0  16      890.44      909.28     15.88 o 
   6   0  16     1592.66     1629.57     22.88 o 
   7   0  16     1905.69     1922.34     25.68 o 
   8   0  16       35.74       41.34      5.94 o 
   9   0  16       14.37        8.92      6.63 o 
  10   0  16       11.99       18.89      7.68 o 
  11   0  16       21.50       13.38      7.12 o 
  12   0  16       23.10       25.88      9.23 o 
  13   0  16        0.37        5.82      6.87 o 
  14   0  16      109.03      109.06     16.04 o 
 -14   1  16        9.65        4.64      2.98 o 
 -13   1  16        0.55        0.66      2.45 o 
 -12   1  16        1.28        0.00      2.36 o 
 -11   1  16        3.14        6.07      4.06 o 
 -10   1  16        0.00        0.12      2.25 o 
  -9   1  16        3.38        7.24      2.66 o 
  -8   1  16       93.42      100.30      5.76 o 
  -7   1  16      137.17      145.35      6.46 o 
  -6   1  16      578.72      630.25     12.31 o 
  -5   1  16        3.88        3.38      2.25 o 
  -4   1  16      146.75      164.05      6.16 o 
  -3   1  16       74.34       78.90      4.64 o 
  -2   1  16       30.70       26.51      3.22 o 
  -1   1  16       36.24       38.54      3.54 o 
   0   1  16       37.88       41.62      3.60 o 
   1   1  16       45.75       47.40      3.67 o 
   2   1  16       95.14       99.34      3.79 o 
   3   1  16       24.91       23.33      2.40 o 
   4   1  16       29.95       34.55      2.75 o 
   5   1  16     1086.58     1075.57     12.36 o 
   6   1  16      643.01      645.52     12.67 o 
   7   1  16      334.60      351.22      7.98 o 
   8   1  16      126.67      126.96      5.32 o 
   9   1  16       31.32       37.53      3.54 o 
  10   1  16       17.92        8.39      2.92 o 
  11   1  16       47.03       42.77      5.69 o 
  12   1  16       79.11       96.59     10.07 o 
  13   1  16        0.52        6.06      4.95 o 
  14   1  16        6.07       15.91      6.12 o 
 -14   2  16        2.58        3.73      2.95 o 
 -13   2  16        1.20        0.00      2.73 o 
 -12   2  16       12.89       16.15      4.36 o 
 -11   2  16       18.35       15.33      3.45 o 
 -10   2  16        0.56        3.52      2.55 o 
  -9   2  16       13.44       18.73      3.31 o 
  -8   2  16        3.77        5.48      2.70 o 
  -7   2  16       98.22      107.01      5.89 o 
  -6   2  16       14.91       15.30      3.12 o 
  -5   2  16        1.36        0.00      2.48 o 
  -4   2  16        2.18        0.20      2.04 o 
  -3   2  16       95.33       95.39      5.09 o 
  -2   2  16       11.76       10.69      2.56 o 
  -1   2  16        3.54        2.89      2.04 o 
   0   2  16      106.69      121.54      5.27 o 
   1   2  16       16.27       21.16      2.69 o 
   2   2  16       20.58       13.38      2.28 o 
   3   2  16       41.13       39.44      3.18 o 
   4   2  16       13.18       17.98      2.65 o 
   5   2  16      558.46      566.85     11.51 o 
   6   2  16       21.97       21.37      3.00 o 
   7   2  16        0.14        0.00      2.00 o 
   8   2  16      614.07      630.49     11.34 o 
   9   2  16       28.48       33.05      5.65 o 
  10   2  16        7.76        9.32      3.15 o 
  11   2  16        1.71        2.87      2.70 o 
  12   2  16        1.20        7.04      5.85 o 
  13   2  16        0.35        0.00      4.18 o 
 -13   3  16        0.02        0.00      2.68 o 
 -12   3  16        0.88        3.22      2.92 o 
 -11   3  16        7.14        3.75      2.95 o 
 -10   3  16        6.63        2.09      2.92 o 
  -9   3  16       27.29       22.35      4.10 o 
  -8   3  16      131.46      116.49      6.28 o 
  -7   3  16       86.86       99.55      5.87 o 
  -6   3  16      187.82      217.27      7.59 o 
  -5   3  16      153.97      169.19      6.64 o 
  -4   3  16       52.70       45.80      4.11 o 
  -3   3  16       39.37       32.27      3.60 o 
  -2   3  16      125.73      121.62      7.00 o 
  -1   3  16       10.33       10.05      2.56 o 
   0   3  16      151.25      156.84      7.14 o 
   1   3  16      368.78      385.90      9.19 o 
   2   3  16       20.57       23.33      4.92 o 
   3   3  16      166.80      168.25      6.49 o 
   4   3  16       15.94       14.56      3.01 o 
   5   3  16       91.19       85.84      4.76 o 
   6   3  16       89.05       60.49      6.56 o 
   7   3  16      159.57      143.88      6.07 o 
   8   3  16        1.19        4.46      2.30 o 
   9   3  16       23.07       19.08      3.61 o 
  10   3  16        1.02        0.00      2.40 o 
  11   3  16        0.09        0.00      2.56 o 
  12   3  16        1.61        0.00      3.00 o 
 -12   4  16        4.29        0.00      2.72 o 
 -11   4  16        1.80        1.15      2.85 o 
 -10   4  16        5.83       11.15      3.20 o 
  -9   4  16       82.96       76.38      5.82 o 
  -8   4  16      158.22      160.61      7.34 o 
  -7   4  16      455.50      475.91     18.47 o 
  -6   4  16      473.26      476.42     11.21 o 
  -5   4  16       71.40       67.32      5.68 o 
  -4   4  16      116.93      131.71      6.72 o 
  -3   4  16       10.97        7.71      2.64 o 
  -2   4  16      133.61      149.91     12.75 o 
  -1   4  16        4.99        3.55      2.67 o 
   0   4  16        0.25        0.00      2.77 o 
   1   4  16       10.04        5.04      2.95 o 
   2   4  16      138.47      125.64      7.32 o 
   3   4  16       35.84       34.47      4.02 o 
   4   4  16        4.75        1.82      2.38 o 
   5   4  16       94.66       83.79      5.02 o 
   6   4  16      364.07      377.43      9.20 o 
   7   4  16      138.27      147.22      6.41 o 
   8   4  16        7.49        8.78      2.90 o 
   9   4  16        2.42        2.65      2.34 o 
  10   4  16       18.75       25.35      4.18 o 
  11   4  16        6.34       13.10      3.74 o 
 -10   5  16        0.02        0.00      2.69 o 
  -9   5  16       54.44       55.43      5.33 o 
  -8   5  16       13.68       18.20      3.62 o 
  -7   5  16        0.10        0.41      2.60 o 
  -6   5  16       27.15       24.83      3.80 o 
  -5   5  16       42.04       43.43      7.86 o 
  -4   5  16       27.61       16.61      8.15 o 
  -3   5  16        2.20        0.00      4.27 o 
  -2   5  16       10.49       16.70      4.86 o 
  -1   5  16        0.04        0.71      3.42 o 
   0   5  16        0.98        0.00      2.80 o 
   1   5  16        1.79        1.38      3.08 o 
   2   5  16       47.79       42.50      5.43 o 
   3   5  16       17.13       10.82      2.81 o 
   4   5  16       74.38       63.07      4.69 o 
   5   5  16        3.49        0.91      2.36 o 
   6   5  16       47.90       59.12      5.40 o 
   7   5  16       70.87       71.24      5.26 o 
   8   5  16       93.53       93.00      7.32 o 
   9   5  16        9.65       10.30      3.61 o 
  -7   6  16        0.30        0.64      3.38 o 
  -6   6  16        5.70        9.14      4.79 o 
  -5   6  16        0.69        1.86      5.51 o 
  -4   6  16       21.28       11.79     15.26 o 
  -3   6  16        0.77        1.18      4.06 o 
  -2   6  16        2.65        6.76      4.58 o 
  -1   6  16        6.47        6.08      4.24 o 
   0   6  16        0.48        0.00      3.13 o 
   1   6  16        1.52        0.60      2.88 o 
   2   6  16        5.50        6.15      3.09 o 
   3   6  16        0.56        0.78      3.20 o 
   4   6  16       60.30       74.58      5.39 o 
   5   6  16       46.91       55.67      4.99 o 
   6   6  16        5.23        2.96      2.67 o 
 -14   1  17        3.54        4.90      3.27 o 
 -13   1  17        1.00        2.19      2.70 o 
 -12   1  17       16.42       16.29      3.64 o 
 -11   1  17        0.34        2.07      2.78 o 
 -10   1  17        0.76        1.66      2.48 o 
  -9   1  17        4.82       10.26      3.21 o 
  -8   1  17      167.78      171.58      7.33 o 
  -7   1  17      342.51      356.41     14.22 o 
  -6   1  17       54.28       50.02      4.58 o 
  -5   1  17       61.16       64.88      4.75 o 
  -4   1  17       72.04       75.18      4.82 o 
  -3   1  17       66.09       73.75      4.72 o 
  -2   1  17        5.70        1.89      1.98 o 
  -1   1  17       42.05       48.27      3.91 o 
   0   1  17       46.21       37.43      3.58 o 
   1   1  17        1.39        0.00      1.76 o 
   2   1  17        2.29        0.97      1.88 o 
   3   1  17       32.07       30.82      2.72 o 
   4   1  17      519.57      543.08      8.59 o 
   5   1  17      665.42      652.59     10.83 o 
   6   1  17       63.66       69.24      4.23 o 
   7   1  17      232.81      239.04      6.86 o 
   8   1  17       51.18       42.30      3.68 o 
   9   1  17        3.54        1.17      2.85 o 
  10   1  17        0.00        3.56      3.45 o 
  11   1  17        0.67        6.38      4.92 o 
  12   1  17       25.39       32.33      7.11 o 
  13   1  17        0.37       10.88      5.86 o 
 -13   2  17        0.05        0.00      2.92 o 
 -12   2  17        0.12        0.00      2.96 o 
 -11   2  17       11.87       17.12      3.62 o 
 -10   2  17        4.61        7.87      2.91 o 
  -9   2  17      202.04      194.87      7.81 o 
  -8   2  17      147.43      144.54      7.00 o 
  -7   2  17       90.36       86.08      5.94 o 
  -6   2  17      178.93      171.48      7.03 o 
  -5   2  17      249.94      257.55      8.14 o 
  -4   2  17        0.49        1.47      2.28 o 
  -3   2  17       53.10       59.09      4.48 o 
  -2   2  17        3.88        0.58      1.91 o 
  -1   2  17       26.73       31.17      3.39 o 
   0   2  17       83.29       76.60      5.27 o 
   1   2  17      107.68      102.85      5.10 o 
   2   2  17      203.76      204.38      6.82 o 
   3   2  17      597.07      589.33     11.43 o 
   4   2  17       14.11       16.40      3.07 o 
   5   2  17      344.42      334.55      9.07 o 
   6   2  17      213.32      221.32      6.70 o 
   7   2  17       71.85       80.44      4.78 o 
   8   2  17       92.76      120.21      8.04 o 
   9   2  17      113.60      112.53      5.60 o 
  10   2  17       45.64       43.95      4.23 o 
  11   2  17        1.13        4.17      2.99 o 
  12   2  17        0.94        0.00      3.58 o 
 -12   3  17        0.34        1.92      2.99 o 
 -11   3  17       19.00       14.21      3.72 o 
 -10   3  17       19.58       21.67      3.82 o 
  -9   3  17       78.78       69.69      5.68 o 
  -8   3  17       22.79       28.96      4.06 o 
  -7   3  17        3.39        5.24      2.77 o 
  -6   3  17       30.98       31.94      4.00 o 
  -5   3  17       25.47       29.71      6.14 o 
  -4   3  17       35.86       39.42      4.03 o 
  -3   3  17       22.72       24.17      3.38 o 
  -2   3  17       37.63       39.87      3.89 o 
  -1   3  17        9.35       12.39      2.70 o 
   0   3  17       30.28       26.98      6.59 o 
   1   3  17        0.38        2.36      2.61 o 
   2   3  17       30.66       21.75      3.89 o 
   3   3  17        1.84        0.79      2.68 o 
   4   3  17       54.26       58.16      5.54 o 
   5   3  17      199.81      222.85      6.89 o 
   6   3  17      244.39      274.30      8.65 o 
   7   3  17        5.59        4.07      2.46 o 
   8   3  17        4.17        6.04      2.43 o 
   9   3  17       12.86        4.73      2.69 o 
  10   3  17       12.04       10.50      3.37 o 
  11   3  17        6.18        4.08      3.04 o 
 -11   4  17        3.41        2.38      2.95 o 
 -10   4  17       54.00       55.22      6.60 o 
  -9   4  17        0.29        2.15      2.68 o 
  -8   4  17        1.76        8.74      3.18 o 
  -7   4  17        1.90        1.89      3.12 o 
  -6   4  17       62.76       66.78      6.99 o 
  -5   4  17       45.63       52.35      4.69 o 
  -4   4  17        2.35        0.00      2.36 o 
  -3   4  17        0.05        0.00      2.31 o 
  -2   4  17        0.00        0.00      2.50 o 
  -1   4  17       31.67       32.61      5.74 o 
   0   4  17        3.22        4.14      3.72 o 
   1   4  17       35.39       26.28      5.34 o 
   2   4  17       22.36       14.60      3.85 o 
   3   4  17       13.43        8.76      3.55 o 
   4   4  17        4.72        4.54      2.31 o 
   5   4  17       60.71       76.35      4.99 o 
   6   4  17       52.23       66.86      5.03 o 
   7   4  17       51.33       49.28      6.75 o 
   8   4  17        4.22        1.48      2.51 o 
   9   4  17       30.50       27.87      4.03 o 
  10   4  17        0.83        0.00      2.60 o 
  -9   5  17       26.49       24.69      4.35 o 
  -8   5  17        1.16        4.70      3.17 o 
  -7   5  17        1.25        3.37      2.84 o 
  -6   5  17        5.27        5.37      3.62 o 
  -5   5  17       17.85       12.35      4.69 o 
  -4   5  17        4.65        0.80      2.95 o 
  -3   5  17        0.92        3.33      5.20 o 
  -2   5  17        4.46        4.48      3.87 o 
  -1   5  17       32.28       23.69      5.45 o 
   0   5  17       43.68       34.92      6.30 o 
   1   5  17        3.73        6.67      6.41 o 
   2   5  17      101.99       91.65      7.32 o 
   3   5  17        1.17        1.44      2.47 o 
   4   5  17       14.61       13.85      3.49 o 
   5   5  17        5.34        4.58      2.67 o 
   6   5  17       11.49       10.69      3.91 o 
   7   5  17       71.52       80.60      5.66 o 
   8   5  17       12.01       10.10      3.15 o 
  -5   6  17        0.52        4.58      8.51 o 
  -4   6  17        5.58        6.25      4.53 o 
  -3   6  17        5.22        2.40      7.52 o 
  -2   6  17       28.63       29.54      6.32 o 
  -1   6  17       22.63       22.69      5.86 o 
   0   6  17        2.94        3.29      4.29 o 
   1   6  17       15.32        4.23      4.38 o 
   2   6  17      125.28      122.69      7.39 o 
   3   6  17        0.19        2.56      3.16 o 
   4   6  17       30.73       28.45      6.95 o 
 -13   0  18        2.49        2.71      5.91 o 
 -12   0  18        4.74        0.15      3.72 o 
 -11   0  18       18.05       15.40      5.48 o 
 -10   0  18      165.32      149.26     18.18 o 
  -9   0  18       50.18       50.19      9.72 o 
  -8   0  18        1.21        3.13      5.54 o 
  -7   0  18        1.42        0.00      3.15 o 
  -6   0  18      258.09      255.63     11.92 o 
  -5   0  18      178.62      201.45     10.36 o 
  -4   0  18       46.70       44.93      6.21 o 
  -3   0  18        0.63        0.00      2.93 o 
  -2   0  18       89.19       84.43      7.13 o 
  -1   0  18        0.60        0.00      2.67 o 
   0   0  18       66.33       47.62      7.25 o 
   1   0  18      334.41      309.17     11.46 o 
   2   0  18        8.63       11.70      3.55 o 
   3   0  18       75.74       86.19      6.69 o 
   4   0  18       67.36       64.25      5.14 o 
   5   0  18       97.84      111.43      6.33 o 
   6   0  18      158.85      158.42     13.40 o 
   7   0  18       12.42        8.53      4.38 o 
   8   0  18      158.30      171.07     15.48 o 
   9   0  18       10.92       10.96      6.69 o 
  10   0  18       80.22       96.92     13.81 o 
  11   0  18        7.36        7.06      7.12 o 
  12   0  18       59.93       93.08     14.49 o 
 -13   1  18        2.07        0.00      2.86 o 
 -12   1  18        8.37        4.16      3.08 o 
 -11   1  18        2.07        4.10      2.86 o 
 -10   1  18        6.32       11.01      3.27 o 
  -9   1  18      139.27      137.28      9.82 o 
  -8   1  18      258.45      244.59     13.07 o 
  -7   1  18        1.26        0.00      2.51 o 
  -6   1  18      120.39      122.70      6.37 o 
  -5   1  18      104.73      115.60      6.05 o 
  -4   1  18        4.69        1.38      2.15 o 
  -3   1  18       12.79        9.90      2.67 o 
  -2   1  18        4.49        3.45      2.15 o 
  -1   1  18        0.00        0.00      1.73 o 
   0   1  18      115.39      122.60      5.64 o 
   1   1  18        1.37        1.82      1.95 o 
   2   1  18        2.04        5.31      2.17 o 
   3   1  18        0.66        1.35      2.06 o 
   4   1  18      197.62      193.76      6.80 o 
   5   1  18        0.62        0.00      2.18 o 
   6   1  18      458.33      453.61     10.63 o 
   7   1  18       60.57       52.11      4.05 o 
   8   1  18       59.65       78.70      5.90 o 
   9   1  18        2.26        3.52      3.81 o 
  10   1  18        2.37       11.68      4.04 o 
  11   1  18       21.65       26.47      6.52 o 
  12   1  18       25.31       32.24      7.11 o 
 -12   2  18        0.00        1.43      3.82 o 
 -11   2  18       84.59       93.19      6.61 o 
 -10   2  18       88.59       97.16      6.53 o 
  -9   2  18       12.63       12.20      4.64 o 
  -8   2  18       95.67      123.34      9.66 o 
  -7   2  18       37.80       38.09      4.44 o 
  -6   2  18       12.14       12.42      3.15 o 
  -5   2  18        1.52        2.56      2.47 o 
  -4   2  18        5.94        0.00      2.38 o 
  -3   2  18        6.39        1.18      2.16 o 
  -2   2  18       21.10       19.95      3.12 o 
  -1   2  18        4.91        2.37      2.09 o 
   0   2  18        4.06        6.84      2.48 o 
   1   2  18       18.72       25.23      3.35 o 
   2   2  18       18.90       19.64      3.52 o 
   3   2  18       21.89       25.55      3.92 o 
   4   2  18      107.28      123.94      7.21 o 
   5   2  18      125.28      125.29      6.30 o 
   6   2  18       17.40       19.98      2.97 o 
   7   2  18      377.75      377.53      8.93 o 
   8   2  18       13.97       10.20      2.75 o 
   9   2  18       82.04       83.82      5.16 o 
  10   2  18        0.21        0.00      2.19 o 
  11   2  18        0.09        0.00      3.37 o 
 -11   3  18       44.05       49.38      5.63 o 
 -10   3  18      102.97      118.07      7.12 o 
  -9   3  18       27.51       30.23      4.93 o 
  -8   3  18        6.18        9.17      3.35 o 
  -7   3  18        0.61        0.00      2.90 o 
  -6   3  18       20.64       17.50      3.51 o 
  -5   3  18        0.62        2.90      2.68 o 
  -4   3  18        2.17        3.37      2.40 o 
  -3   3  18        0.47        0.00      1.93 o 
  -2   3  18        0.88        0.00      2.13 o 
  -1   3  18        9.89        5.60      3.85 o 
   0   3  18       10.15       10.44      3.00 o 
   1   3  18       73.34       64.26      7.27 o 
   2   3  18       21.26       26.48      5.51 o 
   3   3  18       16.69       14.76      3.80 o 
   4   3  18       33.14       25.87      4.41 o 
   5   3  18       10.16       10.75      4.56 o 
   6   3  18        2.95        4.62      2.53 o 
   7   3  18       26.17       22.02      3.28 o 
   8   3  18       60.58       55.79      4.58 o 
   9   3  18        0.74        0.00      2.38 o 
  10   3  18        1.69        1.37      2.40 o 
 -10   4  18       31.70       40.28      7.19 o 
  -9   4  18        7.78        4.96      3.19 o 
  -8   4  18      104.54       89.76      6.30 o 
  -7   4  18       65.33       54.63      6.93 o 
  -6   4  18      249.42      250.25      8.66 o 
  -5   4  18       43.32       24.79      4.20 o 
  -4   4  18        5.82        5.33      3.44 o 
  -3   4  18        0.05        0.00      2.68 o 
  -2   4  18        1.23        3.36      3.04 o 
  -1   4  18       17.32       12.41      4.58 o 
   0   4  18      114.05      123.86      9.65 o 
   1   4  18       65.66       87.32      8.67 o 
   2   4  18      203.68      211.58     11.94 o 
   3   4  18      123.31      135.06      9.16 o 
   4   4  18        0.80        3.78      4.32 o 
   5   4  18        0.00        0.00      2.66 o 
   6   4  18       37.80       33.45      3.91 o 
   7   4  18       13.72       16.42      3.24 o 
   8   4  18       28.39       27.25      3.85 o 
   9   4  18        1.43        0.68      2.57 o 
  -7   5  18       12.45       15.56      6.11 o 
  -6   5  18        0.91        0.00      3.27 o 
  -5   5  18       28.56       22.07      5.71 o 
  -4   5  18        6.91        1.19      6.16 o 
  -3   5  18        0.20        1.79      4.26 o 
  -2   5  18        1.72        0.00      3.43 o 
  -1   5  18        0.08        0.00      3.50 o 
   0   5  18        6.69        0.58      4.07 o 
   1   5  18       16.75       13.43      4.89 o 
   2   5  18       31.83       19.18      9.01 o 
   3   5  18       35.10       46.82      6.94 o 
   4   5  18      111.55      120.96      7.26 o 
   5   5  18        0.00        0.82      3.58 o 
   6   5  18       11.30        9.83      2.95 o 
  -2   6  18       25.24       30.08      7.31 o 
  -1   6  18        8.46       10.25      7.80 o 
   0   6  18        9.92        8.43      4.95 o 
   1   6  18        2.81        0.00      9.26 o 
 -12   1  19        2.58        1.69      4.12 o 
 -11   1  19       47.78       55.75      5.50 o 
 -10   1  19        3.72        0.00      2.56 o 
  -9   1  19        0.60        0.31      2.69 o 
  -8   1  19        3.67        0.00      2.55 o 
  -7   1  19      185.13      197.29      7.93 o 
  -6   1  19        9.56        5.79      2.76 o 
  -5   1  19        0.36        0.98      2.34 o 
  -4   1  19        5.29        0.18      2.41 o 
  -3   1  19       54.02       55.89      4.73 o 
  -2   1  19        0.09        0.21      2.52 o 
  -1   1  19       21.36       16.14      4.01 o 
   0   1  19       23.98       14.63      2.87 o 
   1   1  19       82.68       75.34      4.85 o 
   2   1  19      136.48      127.66      5.83 o 
   3   1  19       14.69       16.13      2.85 o 
   4   1  19       55.53       69.49      5.54 o 
   5   1  19      162.57      156.09      6.57 o 
   6   1  19       89.39       88.15      5.59 o 
   7   1  19       64.72       70.05      4.56 o 
   8   1  19       29.49       28.64      4.98 o 
   9   1  19        0.01        0.08      3.16 o 
  10   1  19        7.05       10.78      5.23 o 
  11   1  19        0.08        0.00      4.52 o 
 -11   2  19        5.77       11.55      3.65 o 
 -10   2  19       14.44       12.57      4.83 o 
  -9   2  19       56.19       58.69      5.58 o 
  -8   2  19        0.00        0.00      3.06 o 
  -7   2  19      133.50      131.23      6.91 o 
  -6   2  19        0.76        1.60      2.63 o 
  -5   2  19       14.18       10.28      3.05 o 
  -4   2  19       58.10       57.72      4.78 o 
  -3   2  19        2.04        2.00      2.39 o 
  -2   2  19        7.32        4.11      2.30 o 
  -1   2  19       78.79       77.59      5.03 o 
   0   2  19       50.89       40.73      6.01 o 
   1   2  19        2.85        5.97      4.14 o 
   2   2  19        4.31        5.25      2.91 o 
   3   2  19       26.14       23.52      4.87 o 
   4   2  19      171.54      171.63     18.49 o 
   5   2  19       16.24       12.20      3.69 o 
   6   2  19        1.37        1.47      2.38 o 
   7   2  19        0.33        0.32      2.33 o 
   8   2  19       15.83       13.43      3.07 o 
   9   2  19       32.52       39.40      4.05 o 
  10   2  19       11.92        6.97      3.31 o 
 -10   3  19        2.22        7.76      4.80 o 
  -9   3  19       40.07       37.14      4.75 o 
  -8   3  19      165.23      173.63      8.26 o 
  -7   3  19      164.94      159.44      9.77 o 
  -6   3  19       87.28       81.05      5.93 o 
  -5   3  19       13.76        7.05      3.00 o 
  -4   3  19       12.63        6.26      2.91 o 
  -3   3  19        4.20        2.30      2.26 o 
  -2   3  19        3.98        2.17      3.53 o 
  -1   3  19       30.62       29.98      5.33 o 
   0   3  19        1.11        0.35      2.85 o 
   1   3  19       49.82       37.92      7.90 o 
   2   3  19       11.17        7.02      3.81 o 
   3   3  19       23.67       28.47      6.53 o 
   4   3  19        7.28        5.01      4.68 o 
   5   3  19       23.73       18.77      4.37 o 
   6   3  19       41.39       45.63      5.03 o 
   7   3  19        0.21        0.18      2.23 o 
   8   3  19       56.84       54.80      4.65 o 
   9   3  19       70.78       84.63      5.58 o 
  -8   4  19        0.04        0.00      2.76 o 
  -7   4  19       75.03       70.93      5.86 o 
  -6   4  19       46.97       46.58      4.88 o 
  -5   4  19       15.06        8.64      3.77 o 
  -4   4  19        9.00       11.70      3.88 o 
  -3   4  19       13.89        7.26      3.63 o 
  -2   4  19        4.82        8.13      4.68 o 
  -1   4  19       20.63       17.69     12.01 o 
   0   4  19       16.60        8.79      4.37 o 
   1   4  19        1.58        0.67      3.72 o 
   2   4  19        0.00        3.55      3.84 o 
   3   4  19       11.04        0.00      6.75 o 
   4   4  19        6.28       11.79      4.00 o 
   5   4  19      146.46      161.80      7.83 o 
   6   4  19      205.37      218.31      8.80 o 
   7   4  19       13.33       10.17      2.95 o 
   8   4  19       17.92       16.94      3.32 o 
  -6   5  19        6.32        6.41      4.07 o 
  -5   5  19        4.67        3.45      5.11 o 
  -4   5  19       11.32        2.50      4.58 o 
  -3   5  19        8.61       12.17      6.22 o 
  -2   5  19        0.08        0.00      3.75 o 
  -1   5  19        2.21        0.00      5.73 o 
   0   5  19       29.81       30.89      6.69 o 
   1   5  19        1.32        2.29      7.31 o 
   2   5  19        0.15        0.00      3.62 o 
   3   5  19        4.33        4.06      3.76 o 
   4   5  19       52.44       68.71      7.95 o 
   5   5  19        3.30        4.13      3.03 o 
 -11   0  20       13.33       14.05      5.43 o 
 -10   0  20        0.29        1.98      4.15 o 
  -9   0  20        7.37       14.60      5.12 o 
  -8   0  20       20.41       17.41      5.07 o 
  -7   0  20        2.85        4.68      4.10 o 
  -6   0  20      121.84      117.05      9.42 o 
  -5   0  20      105.19      107.85      9.04 o 
  -4   0  20      249.55      249.28     11.92 o 
  -3   0  20       36.13       27.56      6.56 o 
  -2   0  20        3.78        1.15      2.93 o 
  -1   0  20       18.79       25.49      5.14 o 
   0   0  20       50.96       73.24      7.07 o 
   1   0  20      324.65      331.61     13.20 o 
   2   0  20       37.80       45.93      8.21 o 
   3   0  20     1174.74     1195.52     24.89 o 
   4   0  20        3.93        2.45      3.37 o 
   5   0  20      185.41      184.56      9.70 o 
   6   0  20       82.06       88.44     11.02 o 
   7   0  20       89.76       98.22     12.51 o 
   8   0  20        0.46        6.69      6.44 o 
   9   0  20        0.55        0.00      5.08 o 
  10   0  20       23.13       45.14     10.59 o 
 -11   1  20       20.74       18.50      4.08 o 
 -10   1  20        0.83        0.00      2.86 o 
  -9   1  20        2.14        2.95      2.78 o 
  -8   1  20       14.17       17.03      3.75 o 
  -7   1  20        7.12        5.14      3.05 o 
  -6   1  20      122.70      143.62      7.19 o 
  -5   1  20       10.40       11.66      3.28 o 
  -4   1  20       39.41       36.38      4.17 o 
  -3   1  20        4.22        3.07      2.45 o 
  -2   1  20        0.38        1.17      2.27 o 
  -1   1  20       53.67       53.22      5.78 o 
   0   1  20       43.81       47.45      4.33 o 
   1   1  20       37.82       39.94      3.99 o 
   2   1  20       71.11       70.12      4.89 o 
   3   1  20       34.84       30.99      4.33 o 
   4   1  20        3.91        3.49      2.81 o 
   5   1  20       19.11       13.65      4.39 o 
   6   1  20      279.14      326.54     13.15 o 
   7   1  20       60.35       73.41      5.54 o 
   8   1  20        2.87        1.88      3.30 o 
   9   1  20       13.74       19.85      4.61 o 
  10   1  20       19.48       30.18      6.88 o 
 -10   2  20        0.77        3.29      2.95 o 
  -9   2  20        8.39        7.37      4.21 o 
  -8   2  20       18.13       18.01      3.97 o 
  -7   2  20        1.61        0.49      2.79 o 
  -6   2  20        0.44        0.00      2.82 o 
  -5   2  20        0.26        0.00      2.43 o 
  -4   2  20        6.09        7.71      2.97 o 
  -3   2  20        0.36        0.00      2.18 o 
  -2   2  20        8.07        6.71      2.54 o 
  -1   2  20        0.02        0.00      2.66 o 
   0   2  20        4.06        7.76      3.19 o 
   1   2  20        2.49        1.26      4.20 o 
   2   2  20        7.66        3.10      5.75 o 
   3   2  20        4.48        4.21      3.68 o 
   4   2  20       23.36       18.58      4.92 o 
   5   2  20       51.02       58.29     15.88 o 
   6   2  20        0.09        3.46      2.87 o 
   7   2  20        4.39        7.09      2.68 o 
   8   2  20       19.48       15.11      3.88 o 
   9   2  20        2.75        0.00      3.75 o 
  -9   3  20       23.58       29.53      5.60 o 
  -8   3  20      104.56      112.85      7.07 o 
  -7   3  20       87.62       87.45      6.29 o 
  -6   3  20        4.56        4.21      3.03 o 
  -5   3  20       46.93       58.49      6.36 o 
  -4   3  20        0.17        0.00      2.45 o 
  -3   3  20        5.95        0.00      4.08 o 
  -2   3  20       25.38       29.99      4.81 o 
  -1   3  20      101.02       92.69      6.91 o 
   0   3  20        1.96        1.05      3.46 o 
   1   3  20       36.27       30.12      5.86 o 
   2   3  20       56.72       47.54      6.83 o 
   3   3  20        0.01        0.00      3.51 o 
   4   3  20        0.38        1.93      3.75 o 
   5   3  20       86.06      106.61      9.43 o 
   6   3  20       35.34       50.23      4.97 o 
   7   3  20        7.78        7.45      3.32 o 
   8   3  20       15.22        9.42      3.61 o 
  -7   4  20       10.27        7.01      3.32 o 
  -6   4  20       15.61       15.72      3.71 o 
  -5   4  20       40.18       42.22      6.62 o 
  -4   4  20        2.49        0.09      3.31 o 
  -3   4  20        3.13        0.76      3.23 o 
  -2   4  20       41.50       41.27      7.12 o 
  -1   4  20        1.50        0.75      4.10 o 
   0   4  20       55.24       50.64      7.47 o 
   1   4  20        2.27        0.03      5.39 o 
   2   4  20        0.00        3.24      3.96 o 
   3   4  20       14.59       13.29      5.08 o 
   4   4  20        1.61        0.48      3.90 o 
   5   4  20        1.03        3.41      4.73 o 
   6   4  20        7.98        7.93      3.36 o 
  -2   5  20        7.22        2.19      6.84 o 
  -1   5  20        3.55        1.79      4.34 o 
   0   5  20        0.38        5.41      4.42 o 
   1   5  20       26.26       18.73      5.77 o 
  -9   1  21       22.12       26.35      4.35 o 
  -8   1  21       34.07       33.24      4.67 o 
  -7   1  21       32.41       38.59      6.63 o 
  -6   1  21       12.63       16.59      3.67 o 
  -5   1  21       32.63       25.69      4.17 o 
  -4   1  21        0.03        0.00      2.42 o 
  -3   1  21        7.75        7.40      2.77 o 
  -2   1  21       71.63       62.54      5.10 o 
  -1   1  21        8.32        5.93      2.70 o 
   0   1  21       19.31       15.96      4.15 o 
   1   1  21      164.83      162.63      7.75 o 
   2   1  21      125.95      150.91      9.37 o 
   3   1  21        1.74        2.27      2.83 o 
   4   1  21       14.20       14.48      6.88 o 
   5   1  21      168.86      184.18     16.82 o 
   6   1  21       37.60       49.08      6.86 o 
   7   1  21        1.34        9.35      6.81 o 
   8   1  21        0.03        0.96      4.26 o 
  -9   2  21       12.96       12.12      3.80 o 
  -8   2  21       24.19       21.63      4.28 o 
  -7   2  21        9.07        3.25      2.97 o 
  -6   2  21        7.68       12.20      5.32 o 
  -5   2  21        7.98        1.91      2.67 o 
  -4   2  21        8.06        8.58      3.93 o 
  -3   2  21        0.03        0.00      2.30 o 
  -2   2  21        0.42        0.51      2.44 o 
  -1   2  21       32.54       31.23      4.65 o 
   0   2  21       83.48       85.25     10.05 o 
   1   2  21       40.03       42.81      6.00 o 
   2   2  21       39.51       32.72      7.15 o 
   3   2  21        6.33        4.13      5.79 o 
   4   2  21       42.44       48.11      6.74 o 
   5   2  21       24.58       27.94      5.82 o 
   6   2  21        1.86        2.16      2.85 o 
   7   2  21       71.82       87.63     11.36 o 
   8   2  21        0.04        0.00      2.78 o 
  -7   3  21      251.39      273.69      9.81 o 
  -6   3  21      110.68      113.75      7.01 o 
  -5   3  21        5.07        1.77      2.87 o 
  -4   3  21        0.39        0.36      2.64 o 
  -3   3  21        0.28        0.00      3.12 o 
  -2   3  21       32.98       34.39      5.01 o 
  -1   3  21        4.99        6.59      4.39 o 
   0   3  21       40.25       32.18      6.11 o 
   1   3  21       66.27       72.31      8.49 o 
   2   3  21       43.00       48.86      7.05 o 
   3   3  21        2.45        0.00      3.53 o 
   4   3  21        0.17        1.13      3.99 o 
   5   3  21        0.10        0.00      3.71 o 
   6   3  21        8.96        5.71      5.98 o 
  -4   4  21        4.49        4.26      3.71 o 
  -3   4  21        0.60        0.08      4.22 o 
  -2   4  21        0.89        1.97      4.43 o 
  -1   4  21        1.38        2.59      4.22 o 
   0   4  21        9.41        4.80      4.24 o 
   1   4  21        0.32        0.00      3.85 o 
   2   4  21        1.93        9.87     10.25 o 
   3   4  21       25.25        9.07      5.88 o 
  -8   0  22        5.50        2.83      4.05 o 
  -7   0  22        4.16        9.76      4.59 o 
  -6   0  22        1.63        8.90      4.67 o 
  -5   0  22       17.78       25.56      5.73 o 
  -4   0  22       41.68       38.76      6.44 o 
  -3   0  22       23.01       27.67      5.66 o 
  -2   0  22       89.77       87.63      8.29 o 
  -1   0  22      121.59      126.17      9.44 o 
   0   0  22        0.05        6.73      4.00 o 
   1   0  22       15.05        7.56     10.12 o 
   2   0  22        1.61        2.92      3.87 o 
   3   0  22       30.86       37.06      6.29 o 
   4   0  22      507.12      572.13     26.03 o 
   5   0  22       18.95       19.75      7.80 o 
  -8   1  22       42.01       41.19      4.99 o 
  -7   1  22        0.12        2.20      2.97 o 
  -6   1  22        4.85        6.57      3.70 o 
  -5   1  22        2.49        0.83      2.67 o 
  -4   1  22        6.85        4.17      2.78 o 
  -3   1  22       12.33        3.24      2.67 o 
  -2   1  22        7.91        8.19      3.05 o 
  -1   1  22       81.11       87.43      5.88 o 
   0   1  22        2.89        0.24      2.44 o 
   1   1  22       53.39       53.48      5.78 o 
   2   1  22        2.31        1.39      2.93 o 
   3   1  22       62.31       61.22      6.05 o 
   4   1  22        8.81        0.25      4.30 o 
   5   1  22       88.43       94.64     10.13 o 
   6   1  22       42.53       40.93      6.43 o 
   7   1  22       19.24       25.39      8.61 o 
  -7   2  22       34.32       36.46      4.92 o 
  -6   2  22       16.57        8.58      3.29 o 
  -5   2  22       10.10        8.72      3.17 o 
  -4   2  22        0.43        0.00      2.34 o 
  -3   2  22       11.58       14.92      3.36 o 
  -2   2  22       15.69       18.21      3.54 o 
  -1   2  22        0.58        0.82      3.05 o 
   0   2  22        1.38        4.73      3.18 o 
   1   2  22       12.90       16.57      4.13 o 
   2   2  22        0.57        2.92      4.21 o 
   3   2  22        0.50        2.53      3.81 o 
   4   2  22        0.01        0.00      4.95 o 
   5   2  22       13.23       10.09      4.70 o 
   6   2  22        8.44        5.20      3.26 o 
  -5   3  22        0.01        2.35      3.09 o 
  -4   3  22        1.42        1.94      3.38 o 
  -3   3  22       36.67       33.25      5.42 o 
  -2   3  22        0.00        7.19      3.39 o 
  -1   3  22        2.39        0.00      3.73 o 
   0   3  22       22.15       26.77      6.10 o 
   1   3  22        6.74        8.03      4.66 o 
   2   3  22        0.00        0.00      3.87 o 
   3   3  22        1.12        7.41      4.54 o 
   4   3  22        3.15        6.85      4.32 o 
  -6   1  23        0.95        0.00      2.87 o 
  -5   1  23        2.04        0.00      2.74 o 
  -4   1  23        0.41        0.00      2.26 o 
  -3   1  23        1.09        2.50      2.81 o 
  -2   1  23        0.23        0.00      2.49 o 
  -1   1  23       41.48       37.65      4.60 o 
   0   1  23       29.16       28.10      3.97 o 
   1   1  23        4.39        3.04      3.43 o 
   2   1  23       52.07       55.55      6.66 o 
   3   1  23       19.61       26.39      5.97 o 
   4   1  23        0.34        0.00      3.66 o 
   5   1  23       20.89       28.75      6.11 o 
  -4   2  23       13.16       12.65      3.48 o 
  -3   2  23       23.62       23.69      4.10 o 
  -2   2  23        5.63        6.49      3.53 o 
  -1   2  23        1.92        3.91      3.50 o 
   0   2  23       26.43       30.95      5.10 o 
   1   2  23       10.98        6.57      4.42 o 
   2   2  23        0.20        0.00      3.53 o 
   3   2  23        0.70        1.24      4.02 o 
  -2   0  24        0.59        1.46      3.73 o 
  -1   0  24        2.30        0.28      6.63 o 
   0   0  24       55.23       42.28      6.99 o 
   1   0  24      106.61      122.16     19.85 o 
  -1   1  24       11.14        3.64      3.47 o 
   0   1  24        1.23        6.21      4.05 o 
                                                 
